# Supplementary material for: To Cooperate or Not to Cooperate: Why Behavioural Mechanisms Matter
Source: PLoS Comput Biol. 2016 May 5;12(5):e1004886. doi: 10.1371/journal.pcbi.1004886 (PMC4858277; doi:10.1371/journal.pcbi.1004886)
Supplement: S1 Code — (GZ) [file pcbi.1004886.s005.gz]

Archive with 429 entries (378 files):
- StagHuntExperiments/RoboticExperiments/doc/html
- StagHuntExperiments/RoboticExperiments/examples/ex_nsga2.cpp
- StagHuntExperiments/RoboticExperiments/modules/fastsim_multi2/fastsim_keyboard.cpp
- StagHuntExperiments/RoboticExperiments/scripts/gnuplot_best_indiv.sh
- StagHuntExperiments/RoboticExperiments/doc/org/xsl/manpages.xsl
- StagHuntExperiments/TheoriticalExperiments/Selection.py
- StagHuntExperiments/RoboticExperiments/sferes/stat/mean_fit.hpp
- StagHuntExperiments/RoboticExperiments/modules/fastsim/radar.hpp
- StagHuntExperiments/RoboticExperiments/doc/org/makefile
- StagHuntExperiments/RoboticExperiments/exp/StagHunt/MeanFitEval.hpp
- StagHuntExperiments/RoboticExperiments/modules/cartpole/display.hpp
- StagHuntExperiments/RoboticExperiments/eigen2.py
- StagHuntExperiments/RoboticExperiments/tests/fit/fitness_simu.cpp
- StagHuntExperiments/RoboticExperiments/modules/nn2/neuron.hpp
- StagHuntExperiments/RoboticExperiments/modules/nn2/bench_nn.cpp
- StagHuntExperiments/RoboticExperiments/exp/StagHunt/map300x300.pbm
- StagHuntExperiments/RoboticExperiments/modules/nn/pf.hpp
- StagHuntExperiments/RoboticExperiments/modules/fastsim_multi/light_sensor.hpp
- StagHuntExperiments/RoboticExperiments/sferes/eval
- StagHuntExperiments/RoboticExperiments/exp/StagHunt/map120x120.pbm
- StagHuntExperiments/RoboticExperiments/sferes/ea/nsga2.hpp
- StagHuntExperiments/RoboticExperiments/modules/fastsim/display.hpp
- StagHuntExperiments/RoboticExperiments/ode.py
- StagHuntExperiments/RoboticExperiments/sferes.py
- StagHuntExperiments/RoboticExperiments/doc/org/xsl/chunk-common.xsl
- StagHuntExperiments/RoboticExperiments/modules/nn/test_dnn.cpp
- StagHuntExperiments/RoboticExperiments/modules
- StagHuntExperiments/RoboticExperiments/modules/fastsim/map.hpp
- StagHuntExperiments/RoboticExperiments/modules/fastsim_multi/map.cpp
- StagHuntExperiments/RoboticExperiments/tests/wscript
- StagHuntExperiments/TheoriticalExperiments/__pycache__/Stats.cpython-32.pyc
- StagHuntExperiments/TheoriticalExperiments/config_hare.cfg
- StagHuntExperiments/RoboticExperiments/modules/fastsim_multi/laser.hpp
- StagHuntExperiments/RoboticExperiments/tests/ea/rank_simple.cpp
- StagHuntExperiments/RoboticExperiments/doc/org/tutorial_topo.qbk
- StagHuntExperiments/RoboticExperiments/modules/evoneuro2/wscript
- StagHuntExperiments/TheoriticalExperiments/Population.py
- StagHuntExperiments/RoboticExperiments/sferes/phen
- StagHuntExperiments/RoboticExperiments/doc/org/xsl/html-base.xsl
- StagHuntExperiments/RoboticExperiments/modules/fastsim_multi2/bck.cpp
- StagHuntExperiments/RoboticExperiments/doc/org/xsl/docbook.xsl
- StagHuntExperiments/RoboticExperiments/doc/org/xsl/xref.xsl
- StagHuntExperiments/RoboticExperiments/tests/ctrl/agent.cpp
- StagHuntExperiments/RoboticExperiments/tests/gen/cmaes.cpp
- StagHuntExperiments/RoboticExperiments/exp/StagHunt/BestFitBehaviour.hpp
- StagHuntExperiments/RoboticExperiments/modules/fastsim_multi/cuisine.pbm
- StagHuntExperiments/RoboticExperiments/modules/fastsim_multi2/test_fastsim.cpp
- StagHuntExperiments/RoboticExperiments/sferes/dbg/dbg.hpp
- StagHuntExperiments/RoboticExperiments/doc/org/xsl/html-help.xsl
- StagHuntExperiments/RoboticExperiments/doc/old/html/ref.html
- StagHuntExperiments/RoboticExperiments/tests/gen/evo_float.cpp
- StagHuntExperiments/RoboticExperiments/modules/fastsim_multi2/radar.cpp
- StagHuntExperiments/RoboticExperiments/modules/fastsim_multi2/robot.hpp
- StagHuntExperiments/RoboticExperiments/modules/nn2/af.hpp
- StagHuntExperiments/RoboticExperiments/scripts/error_parser.rb
- StagHuntExperiments/RoboticExperiments/modules/fastsim_multi2/map400x400.pbm
- StagHuntExperiments
- StagHuntExperiments/RoboticExperiments/sferes/ea/dom_sort.hpp
- StagHuntExperiments/RoboticExperiments/modules/fastsim_multi/main.cpp
- StagHuntExperiments/RoboticExperiments/scripts/add_license.sh
- StagHuntExperiments/RoboticExperiments/doc/org/HTML.manifest
- StagHuntExperiments/RoboticExperiments/doc/old/org
- StagHuntExperiments/RoboticExperiments/scripts/conv_gen.rb
- StagHuntExperiments/RoboticExperiments/doc/org/diagram_nn2
- StagHuntExperiments/RoboticExperiments/modules/fastsim_multi2/cuisine.pbm
- StagHuntExperiments/RoboticExperiments/exp/StagHunt/Hunter.hpp
- StagHuntExperiments/RoboticExperiments/doc/org/xsl/tutorial.xml
- StagHuntExperiments/RoboticExperiments/modules/nn/direct_nn.hpp
- StagHuntExperiments/RoboticExperiments/scripts/run_exp.rb
- StagHuntExperiments/RoboticExperiments/doc/org/xsl/source-highlight.xsl
- StagHuntExperiments/RoboticExperiments/doc/org/xsl
- StagHuntExperiments/RoboticExperiments/tests/ctrl
- StagHuntExperiments/RoboticExperiments/sferes
- StagHuntExperiments/RoboticExperiments/modules/fastsim/simu_fastsim.hpp
- StagHuntExperiments/RoboticExperiments/doc/old/img/sferes.uxf
- StagHuntExperiments/RoboticExperiments/exp/StagHunt/map1600x1600.pbm
- StagHuntExperiments/RoboticExperiments/modules/nn/bench_nn.cpp
- StagHuntExperiments/RoboticExperiments/modules/fastsim/light_sensor.hpp
- StagHuntExperiments/TheoriticalExperiments/__pycache__/Params.cpython-32.pyc
- StagHuntExperiments/TheoriticalExperiments/launchRuns.py
- StagHuntExperiments/RoboticExperiments/modules/fastsim_multi2/map.cpp
- StagHuntExperiments/RoboticExperiments/modules/nn/arch_nn.hpp
- StagHuntExperiments/RoboticExperiments/modules/fastsim_multi/display.hpp
- StagHuntExperiments/RoboticExperiments/sferes/eval/mpi.hpp
- StagHuntExperiments/RoboticExperiments/doc
- StagHuntExperiments/RoboticExperiments/exp/StagHunt/PhenChasseur.hpp
- StagHuntExperiments/RoboticExperiments/modules/fastsim_multi2/light_sensor.hpp
- StagHuntExperiments/RoboticExperiments/exp/StagHunt/StagHunt.cpp
- StagHuntExperiments/RoboticExperiments/modules/cartpole/test_cartpole2.cpp
- StagHuntExperiments/RoboticExperiments/sferes/modif
- StagHuntExperiments/RoboticExperiments/exp/StagHunt/BestFitBehaviourVideo.hpp
- StagHuntExperiments/RoboticExperiments/tests/modif
- StagHuntExperiments/RoboticExperiments/sferes/dbg
- StagHuntExperiments/RoboticExperiments/scripts/license_cpp.txt
- StagHuntExperiments/RoboticExperiments/modules/fastsim_multi/radar.cpp
- StagHuntExperiments/RoboticExperiments/modules/fastsim_multi/robot.cpp
- StagHuntExperiments/RoboticExperiments/modules/fastsim_multi2/fastsim_multi.hpp
- StagHuntExperiments/RoboticExperiments/modules/fastsim/laser.cpp
- StagHuntExperiments/RoboticExperiments/modules/cartpole/test_cartpole_ea.cpp
- StagHuntExperiments/RoboticExperiments/modules/nn/simplify1.dot
- StagHuntExperiments/RoboticExperiments/modules/nn/phen_dnn.hpp
- StagHuntExperiments/RoboticExperiments/README
- StagHuntExperiments/RoboticExperiments/modules/fastsim
- StagHuntExperiments/RoboticExperiments/modules/fastsim_multi/linear_camera.cpp
- StagHuntExperiments/RoboticExperiments/modules/fastsim_multi2/display.hpp
- StagHuntExperiments/RoboticExperiments/doc/org/reference.qbk
- StagHuntExperiments/TheoriticalExperiments/__pycache__/Stats.cpython-34.pyc
- StagHuntExperiments/RoboticExperiments/doc/org/sferes.docbook
- StagHuntExperiments/RoboticExperiments/doc/org/download.qbk
- StagHuntExperiments/RoboticExperiments/sferes/stc.hpp
- StagHuntExperiments/RoboticExperiments/modules/nn2/elman.hpp
- StagHuntExperiments/RoboticExperiments/doc/old/org/download.org
- StagHuntExperiments/RoboticExperiments/exp/StagHunt/BestEverFitEval.hpp
- StagHuntExperiments/RoboticExperiments/modules/nn/direct.hpp
- StagHuntExperiments/RoboticExperiments/modules/fastsim/linear_camera.cpp
- StagHuntExperiments/RoboticExperiments/modules/fastsim/wscript
- StagHuntExperiments/RoboticExperiments/sferes/gen/bit_string.hpp
- StagHuntExperiments/RoboticExperiments/modules/nn/gen_hyper_nn.hpp
- StagHuntExperiments/RoboticExperiments/tests/gen/sampled.cpp
- StagHuntExperiments/RoboticExperiments/doc/org/xsl/relative-href.xsl
- StagHuntExperiments/RoboticExperiments/doc/org/xsl/index.xsl
- StagHuntExperiments/RoboticExperiments/doc/org/xsl/error.xsl
- StagHuntExperiments/RoboticExperiments/exp/StagHunt/Stag.hpp
- StagHuntExperiments/RoboticExperiments/modules/fastsim_multi2/main.cpp
- StagHuntExperiments/RoboticExperiments/modules/fastsim_multi2/goal.hpp
- StagHuntExperiments/RoboticExperiments/tests/modif/diversity.cpp
- StagHuntExperiments/RoboticExperiments/doc/old/img/sferes.jpg
- StagHuntExperiments/RoboticExperiments/examples/ex_ea.cpp
- StagHuntExperiments/RoboticExperiments/exp/StagHunt/wscript
- StagHuntExperiments/RoboticExperiments/tests/ea/cmaes.cpp
- StagHuntExperiments/RoboticExperiments/modules/nn2/mlp.hpp
- StagHuntExperiments/RoboticExperiments/sferes/misc.hpp
- StagHuntExperiments/RoboticExperiments/doc/old/html/compilation.html
- StagHuntExperiments/RoboticExperiments/doc/org/xsl/xhtml.xsl
- StagHuntExperiments/RoboticExperiments/doc/org/xsl/global.xsl
- StagHuntExperiments/RoboticExperiments/doc/old/img
- StagHuntExperiments/RoboticExperiments/modules/nn2/test_mlp.cpp
- StagHuntExperiments/RoboticExperiments/examples/ex_eps_moea.cpp
- StagHuntExperiments/RoboticExperiments/doc/org/xsl/lookup.xsl
- StagHuntExperiments/RoboticExperiments/sferes/stat/best_fit.hpp
- StagHuntExperiments/RoboticExperiments/exp/StagHunt/Stop.hpp
- StagHuntExperiments/RoboticExperiments/modules/nn2
- StagHuntExperiments/RoboticExperiments/doc/org
- StagHuntExperiments/RoboticExperiments/modules.conf
- StagHuntExperiments/RoboticExperiments/modules/fastsim_multi2/simu_fastsim_multi.hpp
- StagHuntExperiments/RoboticExperiments/doc/org/xsl/annotation.xsl
- StagHuntExperiments/RoboticExperiments/modules/nn2/af_cppn.hpp
- StagHuntExperiments/RoboticExperiments/doc/old/img/call_graph.uxf
- StagHuntExperiments/RoboticExperiments/doc/org/html
- StagHuntExperiments/RoboticExperiments/doc/org/compilation.sh
- StagHuntExperiments/RoboticExperiments/doc/old/org/tutorial.org
- StagHuntExperiments/RoboticExperiments/doc/org/tutorial.qbk
- StagHuntExperiments/RoboticExperiments/modules/nn/test_nn.cpp
- StagHuntExperiments/RoboticExperiments/modules/fastsim_multi/map.hpp
- StagHuntExperiments/RoboticExperiments/sferes/misc/rand.hpp
- StagHuntExperiments/RoboticExperiments/tests/simu
- StagHuntExperiments/RoboticExperiments/scripts/license_py.txt
- StagHuntExperiments/RoboticExperiments/doc/old/html/sferes2.html
- StagHuntExperiments/RoboticExperiments/doc/org/sferes2.qbk
- StagHuntExperiments/RoboticExperiments/sferes/gen/cmaes.hpp
- StagHuntExperiments/RoboticExperiments/modules/nn/af.hpp
- StagHuntExperiments/RoboticExperiments/modules/fastsim_multi2/misc.hpp
- StagHuntExperiments/TheoriticalExperiments/config_random.cfg
- StagHuntExperiments/RoboticExperiments/modules/nn2/test_dnn_ff.cpp
- StagHuntExperiments/RoboticExperiments/doc/org/texput.log
- StagHuntExperiments/RoboticExperiments/scripts
- StagHuntExperiments/RoboticExperiments/doc/README
- StagHuntExperiments/RoboticExperiments/modules/fastsim/test_fastsim.cpp
- StagHuntExperiments/RoboticExperiments/sferes/parallel.hpp
- StagHuntExperiments/RoboticExperiments/modules/fastsim/robot.cpp
- StagHuntExperiments/RoboticExperiments/doc/org/xsl/callout.xsl
- StagHuntExperiments/RoboticExperiments/examples/wscript
- StagHuntExperiments/RoboticExperiments/tests/fit
- StagHuntExperiments/TheoriticalExperiments/__pycache__/Params.cpython-34.pyc
- StagHuntExperiments/RoboticExperiments/doc/old/img/call_graph.jpg
- StagHuntExperiments/RoboticExperiments/modules/fastsim/illuminated_switch.hpp
- StagHuntExperiments/RoboticExperiments/tests/gen/bit_string.cpp
- StagHuntExperiments/RoboticExperiments/doc/old/html
- StagHuntExperiments/RoboticExperiments/sferes/ctrl
- StagHuntExperiments/TheoriticalExperiments/Test.py
- StagHuntExperiments/RoboticExperiments/exp/StagHunt
- StagHuntExperiments/RoboticExperiments/exp/StagHunt/StagHuntRobot.hpp
- StagHuntExperiments/RoboticExperiments/mpi.py
- StagHuntExperiments/RoboticExperiments/sferes/ctrl/arch_pid.hpp
- StagHuntExperiments/RoboticExperiments/modules/fastsim_multi2/radar.hpp
- StagHuntExperiments/RoboticExperiments/modules/nn/test_hyper_nn.cpp
- StagHuntExperiments/RoboticExperiments/doc/old/css
- StagHuntExperiments/RoboticExperiments/tests/ea/nsga2.cpp
- StagHuntExperiments/RoboticExperiments/modules/nn/nn.hpp
- StagHuntExperiments/RoboticExperiments/examples/ex_ea_mpi.cpp
- StagHuntExperiments/RoboticExperiments/modules/nn2/test_nn.cpp
- StagHuntExperiments/RoboticExperiments/doc/boost-build.jam
- StagHuntExperiments/RoboticExperiments/modules/nn2/gen_dnn_ff.hpp
- StagHuntExperiments/RoboticExperiments/waf
- StagHuntExperiments/RoboticExperiments/exp
- StagHuntExperiments/RoboticExperiments
- StagHuntExperiments/RoboticExperiments/modules/fastsim_multi2/laser.cpp.bck
- StagHuntExperiments/RoboticExperiments/modules/fastsim_multi/simu_fastsim_multi.hpp
- StagHuntExperiments/RoboticExperiments/modules/evoneuro2/phen_evo_neuro.hpp
- StagHuntExperiments/RoboticExperiments/doc/org/xsl/docbook-layout.xsl
- StagHuntExperiments/RoboticExperiments/sferes/fit
- StagHuntExperiments/RoboticExperiments/exp/StagHunt/Prey.hpp
- StagHuntExperiments/RoboticExperiments/modules/fastsim_multi2/movable.cpp
- StagHuntExperiments/RoboticExperiments/modules/cartpole/simu_cartpole.hpp
- StagHuntExperiments/RoboticExperiments/modules/nn/mlp.hpp
- StagHuntExperiments/RoboticExperiments/exp/StagHunt/map400x400.pbm
- StagHuntExperiments/RoboticExperiments/sferes/eval/parallel.hpp
- StagHuntExperiments/RoboticExperiments/sferes/ea/eps_moea.hpp
- StagHuntExperiments/RoboticExperiments/doc/org/doc_HTML.manifest
- StagHuntExperiments/RoboticExperiments/modules/nn2/pf.hpp
- StagHuntExperiments/RoboticExperiments/modules/nn/phen_hyper_nn.hpp
- StagHuntExperiments/RoboticExperiments/doc/img
- StagHuntExperiments/RoboticExperiments/exp/StagHunt/FitnessProp.hpp
- StagHuntExperiments/RoboticExperiments/tests/ea/dom_sort.cpp
- StagHuntExperiments/TheoriticalExperiments
- StagHuntExperiments/RoboticExperiments/modules/fastsim_multi2/map.hpp
- StagHuntExperiments/RoboticExperiments/scripts/skill.rb
- StagHuntExperiments/RoboticExperiments/sferes/stat/stat.hpp
- StagHuntExperiments/TheoriticalExperiments/README
- StagHuntExperiments/RoboticExperiments/sferes/misc/range.hpp
- StagHuntExperiments/RoboticExperiments/doc/org/download.org
- StagHuntExperiments/RoboticExperiments/doc/old/org/sferes.bib
- StagHuntExperiments/TheoriticalExperiments/__pycache__/Selection.cpython-32.pyc
- StagHuntExperiments/RoboticExperiments/sferes/modif/dummy.hpp
- StagHuntExperiments/RoboticExperiments/modules/fastsim_multi2/wall.hpp
- StagHuntExperiments/RoboticExperiments/exp/StagHunt/AllFitEvalStat.hpp
- StagHuntExperiments/RoboticExperiments/modules/fastsim/goal.hpp
- StagHuntExperiments/RoboticExperiments/tests/gen
- StagHuntExperiments/RoboticExperiments/modules/nn/test_dnn_ff.cpp
- StagHuntExperiments/TheoriticalExperiments/__pycache__/Evaluation.cpython-32.pyc
- StagHuntExperiments/RoboticExperiments/modules/fastsim/laser.hpp
- StagHuntExperiments/RoboticExperiments/modules/fastsim_multi/radar.hpp
- StagHuntExperiments/RoboticExperiments/modules/fastsim_multi/robot.hpp
- StagHuntExperiments/RoboticExperiments/modules/cartpole/test_cartpole.cpp
- StagHuntExperiments/RoboticExperiments/doc/org/xsl/utility.xsl
- StagHuntExperiments/RoboticExperiments/tbb.py
- StagHuntExperiments/RoboticExperiments/modules/evoneuro2/test_evo_neuro.cpp
- StagHuntExperiments/RoboticExperiments/doc/org/xsl/admon.xsl
- StagHuntExperiments/RoboticExperiments/modules/evoneuro2
- StagHuntExperiments/RoboticExperiments/modules/nn/af_cppn.hpp
- StagHuntExperiments/RoboticExperiments/doc/user-config.jam
- StagHuntExperiments/RoboticExperiments/modules/fastsim_multi/linear_camera.hpp
- StagHuntExperiments/RoboticExperiments/exp/StagHunt/map200x200.pbm
- StagHuntExperiments/RoboticExperiments/modules/fastsim/linear_camera.hpp
- StagHuntExperiments/RoboticExperiments/modules/fastsim_multi/wscript
- StagHuntExperiments/RoboticExperiments/modules/nn2/wscript
- StagHuntExperiments/RoboticExperiments/sferes/ctrl/arch_sub.hpp
- StagHuntExperiments/RoboticExperiments/modules/nn2/esn.hpp
- StagHuntExperiments/RoboticExperiments/doc/org/xsl/reference.xsl
- StagHuntExperiments/RoboticExperiments/sferes/ctrl/sensor.hpp
- StagHuntExperiments/RoboticExperiments/modules/nn2/io_trait.hpp
- StagHuntExperiments/RoboticExperiments/doc/org/xsl/html-single.xsl
- StagHuntExperiments/RoboticExperiments/modules/nn2/test_esn.cpp
- StagHuntExperiments/RoboticExperiments/exp/StagHunt/ElitistGen.hpp
- StagHuntExperiments/RoboticExperiments/doc/org/compilation.qbk
- StagHuntExperiments/RoboticExperiments/sferes/ctrl/arch_sum.hpp
- StagHuntExperiments/RoboticExperiments/doc/org/html/doc_HTML.manifest
- StagHuntExperiments/RoboticExperiments/sferes/gen
- StagHuntExperiments/RoboticExperiments/doc/org/tutorial.org
- StagHuntExperiments/RoboticExperiments/sferes/simu
- StagHuntExperiments/RoboticExperiments/tests/ea
- StagHuntExperiments/RoboticExperiments/exp/StagHunt/map800x800.pbm
- StagHuntExperiments/RoboticExperiments/doc/org/xsl/template.xsl
- StagHuntExperiments/RoboticExperiments/wscript
- StagHuntExperiments/RoboticExperiments/doc/org/sferes2.org
- StagHuntExperiments/TheoriticalExperiments/Params.py
- StagHuntExperiments/RoboticExperiments/doc/org/xsl/function.xsl
- StagHuntExperiments/TheoriticalExperiments/TheoriticalExperiment.py
- StagHuntExperiments/RoboticExperiments/doc/org/tutorial_evoneuro.qbk
- StagHuntExperiments/RoboticExperiments/modules/nn/neuron.hpp
- StagHuntExperiments/RoboticExperiments/modules/fastsim_multi2/linear_camera.cpp
- StagHuntExperiments/RoboticExperiments/exp/StagHunt/Hare.hpp
- StagHuntExperiments/RoboticExperiments/sferes/modif/diversity.hpp
- StagHuntExperiments/RoboticExperiments/modules/nn/wscript
- StagHuntExperiments/RoboticExperiments/tests
- StagHuntExperiments/RoboticExperiments/sferes/phen/parameters.hpp
- StagHuntExperiments/RoboticExperiments/modules/nn2/test_hyper_nn.cpp
- StagHuntExperiments/RoboticExperiments/exp/StagHunt/map80x80.pbm
- StagHuntExperiments/RoboticExperiments/exp/StagHunt/defparams.hpp
- StagHuntExperiments/RoboticExperiments/modules/cartpole/cartpole.cpp
- StagHuntExperiments/RoboticExperiments/sferes/ea/common.hpp
- StagHuntExperiments/RoboticExperiments/sferes/ea/ea.hpp
- StagHuntExperiments/RoboticExperiments/modules/nn
- StagHuntExperiments/RoboticExperiments/sferes/ea
- StagHuntExperiments/RoboticExperiments/sferes/ea/crowd.hpp
- StagHuntExperiments/RoboticExperiments/modules/nn2/esn_2.hpp
- StagHuntExperiments/RoboticExperiments/modules/cartpole/fit_cartpole.hpp
- StagHuntExperiments/RoboticExperiments/tests/eval/parallel.cpp
- StagHuntExperiments/RoboticExperiments/modules/nn/test_elman.cpp
- StagHuntExperiments/RoboticExperiments/modules/fastsim_multi2/laser.cpp
- StagHuntExperiments/RoboticExperiments/modules/fastsim_multi2/illuminated_switch.hpp
- StagHuntExperiments/RoboticExperiments/doc/org/sferes2.xml
- StagHuntExperiments/TheoriticalExperiments/__pycache__/Population.cpython-32.pyc
- StagHuntExperiments/RoboticExperiments/modules/fastsim/robot.hpp
- StagHuntExperiments/RoboticExperiments/sferes/ctrl/agent.hpp
- StagHuntExperiments/RoboticExperiments/tests/eval/mpi.cpp
- StagHuntExperiments/RoboticExperiments/sferes/ctrl.hpp
- StagHuntExperiments/RoboticExperiments/examples/ex_ea.json
- StagHuntExperiments/RoboticExperiments/tests/check_serialize.hpp
- StagHuntExperiments/RoboticExperiments/modules/fastsim/radar.cpp
[truncated: 129 more entries]
