# Supplementary material for: To Cooperate or Not to Cooperate: Why Behavioural Mechanisms Matter
Source: PLoS Comput Biol. 2016 May 5;12(5):e1004886. doi: 10.1371/journal.pcbi.1004886 (PMC4858277; doi:10.1371/journal.pcbi.1004886)
Supplement: S1 Code — (GZ) [file pcbi.1004886.s005.gz › StagHuntExperiments/RoboticExperiments/scripts/gnuplot_best_indiv.sh]

#!/bin/sh
for i in $1/*
do
	a=`echo $i| awk -F "_" '{ print $5}'`
	cat $i |grep -B 2 "/_objs" |sed -e "s/<item>//"|sed -e "s/<\/item>//"|tr '\r\n\-\-' ' '|tr '<\/_objs>' '\r\n'|sed "/^$/d"|sed "/^ $/d"|sed "s/^/$a/" |sort
done	
