# Supplementary material for: To Cooperate or Not to Cooperate: Why Behavioural Mechanisms Matter
Source: PLoS Comput Biol. 2016 May 5;12(5):e1004886. doi: 10.1371/journal.pcbi.1004886 (PMC4858277; doi:10.1371/journal.pcbi.1004886)
Supplement: S1 Code — (GZ) [file pcbi.1004886.s005.gz › StagHuntExperiments/RoboticExperiments/doc/org/xsl/manpages.xsl]

<?xml version="1.0" encoding="utf-8"?>
<!--
   Copyright (c) 2002 Douglas Gregor <doug.gregor -at- gmail.com>
  
   Distributed under the Boost Software License, Version 1.0.
   (See accompanying file LICENSE_1_0.txt or copy at
   http://www.boost.org/LICENSE_1_0.txt)
  -->
<xsl:stylesheet xmlns:xsl="http://www.w3.org/1999/XSL/Transform"
                version="1.0">

  <!-- Import the man pages stylesheet -->
  <xsl:import 
    href="http://docbook.sourceforge.net/release/xsl/current/manpages/docbook.xsl"/>

  <xsl:param name="generate.manifest" select="1"/>
  <xsl:param name="manifest">man.manifest</xsl:param>

  <xsl:template match="literallayout">
    <xsl:text>&#10;.nf&#10;</xsl:text>
    <xsl:apply-templates/>
    <xsl:text>&#10;.fi&#10;</xsl:text>
  </xsl:template>

  <xsl:template match="para|simpara|remark" mode="list">
    <xsl:variable name="foo">
      <xsl:apply-templates/>
    </xsl:variable>
    <xsl:choose>
      <xsl:when test="literallayout">
        <xsl:copy-of select="$foo"/>
      </xsl:when>
      <xsl:otherwise>
        <xsl:value-of select="normalize-space($foo)"/>
      </xsl:otherwise>
    </xsl:choose>
    <xsl:text>&#10;</xsl:text>
    <xsl:if test="following-sibling::para or following-sibling::simpara or
                  following-sibling::remark">
      <!-- Make sure multiple paragraphs within a list item don't -->
      <!-- merge together.                                        -->
      <xsl:text>&#10;</xsl:text>
    </xsl:if>
  </xsl:template>

  <xsl:template name="build.refentry.filename">
    <xsl:param name="node" select="."/>
    <xsl:variable name="section" select="$node/refmeta/manvolnum"/>
    <xsl:variable name="name" select="$node/refnamediv/refname[1]"/>
    <xsl:value-of select="concat('man', $section, '/', 
                                 translate(normalize-space($name), 
				           '&lt;&gt;', '__'), 
                                 '.', $section)"/>
				     
  </xsl:template>

  <xsl:template match="refentry" mode="manifest">
    <xsl:call-template name="build.refentry.filename"/>
    <xsl:text>&#10;</xsl:text>
  </xsl:template>

  <xsl:template match="/">
    <xsl:choose>
      <xsl:when test="//refentry">
        <xsl:apply-templates select="//refentry"/>
        <xsl:if test="$generate.manifest=1">
          <xsl:call-template name="write.text.chunk">
            <xsl:with-param name="filename" select="$manifest"/>
            <xsl:with-param name="content">
              <xsl:value-of select="$manifest"/>
              <xsl:text>&#10;</xsl:text>
              <xsl:apply-templates select="//refentry" mode="manifest"/>
            </xsl:with-param>
          </xsl:call-template>
        </xsl:if>
      </xsl:when>
      <xsl:otherwise>
        <xsl:message>No refentry elements!</xsl:message>
      </xsl:otherwise>
    </xsl:choose>
  </xsl:template>

<xsl:template match="refentry">
  <xsl:variable name="section" select="refmeta/manvolnum"/>
  <xsl:variable name="name" select="refnamediv/refname[1]"/>

  <!-- standard man page width is 64 chars; 6 chars needed for the two
       (x) volume numbers, and 2 spaces, leaves 56 -->
  <xsl:variable name="twidth" select="(56 - string-length(refmeta/refentrytitle)) div 2"/>

  <xsl:variable name="reftitle" 
		select="substring(refmeta/refentrytitle, 1, $twidth)"/>

  <xsl:variable name="title">
    <xsl:choose>
      <xsl:when test="refentryinfo/title">
        <xsl:value-of select="refentryinfo/title"/>
      </xsl:when>
      <xsl:when test="../referenceinfo/title">
        <xsl:value-of select="../referenceinfo/title"/>
      </xsl:when>
    </xsl:choose>
  </xsl:variable>

  <xsl:variable name="date">
    <xsl:choose>
      <xsl:when test="refentryinfo/date">
        <xsl:value-of select="refentryinfo/date"/>
      </xsl:when>
      <xsl:when test="../referenceinfo/date">
        <xsl:value-of select="../referenceinfo/date"/>
      </xsl:when>
    </xsl:choose>
  </xsl:variable>

  <xsl:variable name="productname">
    <xsl:choose>
      <xsl:when test="refentryinfo/productname">
        <xsl:value-of select="refentryinfo/productname"/>
      </xsl:when>
      <xsl:when test="../referenceinfo/productname">
        <xsl:value-of select="../referenceinfo/productname"/>
      </xsl:when>
    </xsl:choose>
  </xsl:variable>

  <xsl:call-template name="write.text.chunk">
    <xsl:with-param name="filename">
      <xsl:call-template name="build.refentry.filename"/>
    </xsl:with-param>
    <xsl:with-param name="content">
      <xsl:text>.\"Generated by db2man.xsl. Don't modify this, modify the source.
.de Sh \" Subsection
.br
.if t .Sp
.ne 5
.PP
\fB\\$1\fR
.PP
..
.de Sp \" Vertical space (when we can't use .PP)
.if t .sp .5v
.if n .sp
..
.de Ip \" List item
.br
.ie \\n(.$>=3 .ne \\$3
.el .ne 3
.IP "\\$1" \\$2
..
.TH "</xsl:text>
      <xsl:value-of select="translate($reftitle,'abcdefghijklmnopqrstuvwxyz', 'ABCDEFGHIJKLMNOPQRSTUVWXYZ')"/>
      <xsl:text>" </xsl:text>
      <xsl:value-of select="refmeta/manvolnum[1]"/>
      <xsl:text> "</xsl:text>
      <xsl:value-of select="normalize-space($date)"/>
      <xsl:text>" "</xsl:text>
      <xsl:value-of select="normalize-space($productname)"/>
      <xsl:text>" "</xsl:text>
      <xsl:value-of select="$title"/>
      <xsl:text>"
</xsl:text>
      <xsl:apply-templates/>
      <xsl:text>&#10;</xsl:text>

      <!-- Author section -->
      <xsl:choose>
        <xsl:when test="refentryinfo//author">
          <xsl:apply-templates select="refentryinfo" mode="authorsect"/>
        </xsl:when>
        <xsl:when test="/book/bookinfo//author">
          <xsl:apply-templates select="/book/bookinfo" mode="authorsect"/>
        </xsl:when>
        <xsl:when test="/article/articleinfo//author">
          <xsl:apply-templates select="/article/articleinfo" mode="authorsect"/>
        </xsl:when>
      </xsl:choose>

    </xsl:with-param>
  </xsl:call-template>
  <!-- Now generate stub include pages for every page documented in
       this refentry (except the page itself) -->
  <xsl:for-each select="refnamediv/refname">
    <xsl:if test=". != $name">
      <xsl:call-template name="write.text.chunk">
	<xsl:with-param name="filename"
		        select="concat(normalize-space(.), '.', $section)"/>
	<xsl:with-param name="content" select="concat('.so man',
	      $section, '/', $name, '.', $section, '&#10;')"/>
      </xsl:call-template>
    </xsl:if>
  </xsl:for-each>
</xsl:template>

</xsl:stylesheet>
