# Supplementary material for: To Cooperate or Not to Cooperate: Why Behavioural Mechanisms Matter
Source: PLoS Comput Biol. 2016 May 5;12(5):e1004886. doi: 10.1371/journal.pcbi.1004886 (PMC4858277; doi:10.1371/journal.pcbi.1004886)
Supplement: S1 Code — (GZ) [file pcbi.1004886.s005.gz › StagHuntExperiments/TheoriticalExperiments/Selection.py]

#!/usr/bin/python3

import math
import random

import Population
import Params

class Selection:
	def __init__(self,selection) :
		self._selection = selection

	def _get_selection(self):
		return self._selection

	def _set_selection(self,selection) :
		self._selection = selection

	selection = property(_get_selection, _set_selection)

	def selectPopulation(self, parentPop) :
		if self._selection == 0 :
			return Selection._elitistSelection(parentPop)
		elif self._selection == 1 :
			return Selection._fitpropSelection(parentPop)
		else :
			exit(0)

	def _elitistSelection(parentPop) :
		parentPop.sortPopulation()

		parent_rank = 0
		child_pop = Population.Population(Params.params.lambd)
		for i in range(0, Params.params.lambd) :
			child_pop.addIndividual(parentPop[parent_rank].clone())
			child_pop[i].mutate()
			child_pop[i].fitness = -1
			parent_rank = (parent_rank + 1)%Params.params.mu

		newPop = Population.Population(Params.params.lambd + Params.params.mu)

		for i in range(0, Params.params.mu) :
			assert(i < parentPop.size())
			newPop.addIndividual(parentPop[i])

		for i in range(0, Params.params.lambd) :
			assert(i < child_pop.size())
			newPop.addIndividual(child_pop[i])

		assert(Params.params.mu + Params.params.lambd == newPop.size())

		return newPop

	def _fitpropSelection(parentPop) :
		parentPop.sortPopulation()

		fitnessTot = math.fsum([indiv.fitness for indiv in parentPop])

		newPop = Population.Population(Params.params.population_size)

		for i in range(0, Params.params.population_size) :
			rand = random.random() * fitnessTot

			fitnessCum = 0
			selectedParent = parentPop.size() - 1
			for j in range(0, parentPop.size()) :
				fitnessCum += parentPop[j].fitness

				if(rand <= fitnessCum) :
					selectedParent = j
					break

			assert(selectedParent < parentPop.size())
			newPop.addIndividual(parentPop[selectedParent].clone())
			newPop[i].mutate()

		return newPop


def main() :
	Params.params = Params.Params("config.cfg")
	pop = Population.Population(4)
	pop.initializePopulation()
	pop.sortPopulation()
	print("OLD POPULATION :")
	print(pop)
	selection = Selection(1)
	newPop = selection.selectPopulation(pop)
	print("NEW POPULATION :")
	print(newPop)

if __name__ == "__main__" :
	main()
