# Supplementary material for: To Cooperate or Not to Cooperate: Why Behavioural Mechanisms Matter
Source: PLoS Comput Biol. 2016 May 5;12(5):e1004886. doi: 10.1371/journal.pcbi.1004886 (PMC4858277; doi:10.1371/journal.pcbi.1004886)
Supplement: S1 Code — (GZ) [file pcbi.1004886.s005.gz › StagHuntExperiments/RoboticExperiments/modules/fastsim/radar.hpp]

#ifndef FASTSIM_RADAR_HPP_
#define FASTSIM_RADAR_HPP_

#include <boost/shared_ptr.hpp>
#include "posture.hpp"
#include "map.hpp"

namespace fastsim
{
  /// a radar detects a given goal in one of the n slices
  /// radar SEE TROUGH OBSTACLES
  class Radar
  {
  public:
    Radar(int color, int nb_slices, bool through_walls = true) :
      _color(color), _nb_slices(nb_slices), _inc(2 * M_PI / nb_slices),
      _activated_slice(0),
      _through_walls(through_walls)
    {}
    int update(const Posture& pos,
	       const boost::shared_ptr<Map>& map);
    int get_activated_slice() const { return _activated_slice; }
    int get_nb_slices() const { return _nb_slices; }
    int get_color() const { return _color; }
    float get_inc() const { return _inc; }
  protected:
    // the "color" (i.e. goal identifier) detected by this "radar"
    int _color;
    // the number of pie-slices
    int _nb_slices;
    // the size of a slice
    float _inc;
    // the activated slices (-1 if the goal is not visible)
    int _activated_slice;
    // true if the radar can see trough walls
    // get_activated_slices() will return -1 if the goal is not visible
    bool _through_walls;
  };
}
#endif
