# Supplementary material for: To Cooperate or Not to Cooperate: Why Behavioural Mechanisms Matter
Source: PLoS Comput Biol. 2016 May 5;12(5):e1004886. doi: 10.1371/journal.pcbi.1004886 (PMC4858277; doi:10.1371/journal.pcbi.1004886)
Supplement: S1 Code — (GZ) [file pcbi.1004886.s005.gz › StagHuntExperiments/RoboticExperiments/doc/org/makefile]

all: clean quickbook xsltproc rsync

clean:
	rm -rf html/documentation/*
	rm -rf html/*.html

quickbook:
	quickbook sferes2.qbk

xsltproc:
	xsltproc --stringparam boost.defaults "Boost" --stringparam boost.libraries "../../libs/libraries.htm" --stringparam manifest "doc_HTML.manifest" --xinclude -o "html/" "./xsl/html.xsl" sferes2.xml

rsync:
	rsync -r ../../doc sferes2@chronos:~/
