# Supplementary material for: To Cooperate or Not to Cooperate: Why Behavioural Mechanisms Matter
Source: PLoS Comput Biol. 2016 May 5;12(5):e1004886. doi: 10.1371/journal.pcbi.1004886 (PMC4858277; doi:10.1371/journal.pcbi.1004886)
Supplement: S1 Code — (GZ) [file pcbi.1004886.s005.gz › StagHuntExperiments/RoboticExperiments/exp/StagHunt/MeanFitEval.hpp]

//| This file is a part of the sferes2 framework.
//| Copyright 2009, ISIR / Universite Pierre et Marie Curie (UPMC)
//| Main contributor(s): Jean-Baptiste Mouret, mouret@isir.fr
//|
//| This software is a computer program whose purpose is to facilitate
//| experiments in evolutionary computation and evolutionary robotics.
//| 
//| This software is governed by the CeCILL license under French law
//| and abiding by the rules of distribution of free software.  You
//| can use, modify and/ or redistribute the software under the terms
//| of the CeCILL license as circulated by CEA, CNRS and INRIA at the
//| following URL "http://www.cecill.info".
//| 
//| As a counterpart to the access to the source code and rights to
//| copy, modify and redistribute granted by the license, users are
//| provided only with a limited warranty and the software's author,
//| the holder of the economic rights, and the successive licensors
//| have only limited liability.
//|
//| In this respect, the user's attention is drawn to the risks
//| associated with loading, using, modifying and/or developing or
//| reproducing the software by the user in light of its specific
//| status of free software, that may mean that it is complicated to
//| manipulate, and that also therefore means that it is reserved for
//| developers and experienced professionals having in-depth computer
//| knowledge. Users are therefore encouraged to load and test the
//| software's suitability as regards their requirements in conditions
//| enabling the security of their systems and/or data to be ensured
//| and, more generally, to use and operate it in the same conditions
//| as regards security.
//|
//| The fact that you are presently reading this means that you have
//| had knowledge of the CeCILL license and that you accept its terms.


#ifndef MEAN_FIT_EVAL_
#define MEAN_FIT_EVAL_

#include <boost/foreach.hpp>
#include <boost/serialization/nvp.hpp>
#include <sferes/stc.hpp>

namespace sferes
{
  namespace stat
  {
    SFERES_STAT(MeanFitEval, Stat)
    {
    public:
      template<typename E>
	      void refresh(const E& ea)
      {
				float s = 0;
				BOOST_FOREACH(boost::shared_ptr<typename E::phen_t> i, ea.pop())
#ifdef MULTI
					s += i->fit().obj(0);
#else
					s += i->fit().value();
#endif
				_mean = s / ea.pop().size();

				this->_create_log_file(ea, "meanfit.dat");
				if (ea.dump_enabled())
				  (*this->_log_file) << ea.nb_eval() << "," << _mean << std::endl;
      }

      void show(std::ostream& os, size_t k) const
      {
      	std::cout << "No sense in showing this stat !" << std::endl;
      }

      float mean() const { return _mean; }

      template<class Archive>
				void serialize(Archive & ar, const unsigned int version)
      {
        ar & BOOST_SERIALIZATION_NVP(_mean);
      }
    protected:
      float _mean;
    };
  }
}
#endif
