# Supplementary material for: To Cooperate or Not to Cooperate: Why Behavioural Mechanisms Matter
Source: PLoS Comput Biol. 2016 May 5;12(5):e1004886. doi: 10.1371/journal.pcbi.1004886 (PMC4858277; doi:10.1371/journal.pcbi.1004886)
Supplement: S1 Code — (GZ) [file pcbi.1004886.s005.gz › StagHuntExperiments/RoboticExperiments/modules/fastsim_multi/light_sensor.hpp]

#ifndef FASTSIM_LIGHT_SENSOR_HPP_
#define FASTSIM_LIGHT_SENSOR_HPP_

#include <boost/shared_ptr.hpp>
#include "posture.hpp"
#include "map.hpp"

namespace fastsim
{
  /// detect any colored illuminated switch in the given direction
  /// (angle) and within the angular range. There is no range limit.
  /// light sensors DONT'T SEE TROUGH OBSTACLES
  class LightSensor
  {
  public:
    LightSensor(int color, float angle, float range) :
      _color(color), _angle(angle), _range(range),
      _activated(false),_num(0)
    {}
    int update(const Posture& pos,
	       const boost::shared_ptr<Map>& map);
    int	get_color() const { return _color; }
    float get_angle() const { return _angle; }
    float get_range() const { return _range; }
    bool get_activated() const { return _activated; }
		unsigned int get_num() const {return _num;}
  protected:
    // the "color" (i.e. light identifier) detected
    int _color;
    //
    float _angle;
    //
    float _range;
    //
    bool _activated;
	// sensor number (for display only)
	unsigned int _num;
  };
}
#endif
