# Supplementary material for: To Cooperate or Not to Cooperate: Why Behavioural Mechanisms Matter
Source: PLoS Comput Biol. 2016 May 5;12(5):e1004886. doi: 10.1371/journal.pcbi.1004886 (PMC4858277; doi:10.1371/journal.pcbi.1004886)
Supplement: S1 Code — (GZ) [file pcbi.1004886.s005.gz › StagHuntExperiments/RoboticExperiments/sferes/ea/nsga2.hpp]

//| This file is a part of the sferes2 framework.
//| Copyright 2009, ISIR / Universite Pierre et Marie Curie (UPMC)
//| Main contributor(s): Jean-Baptiste Mouret, mouret@isir.fr
//|
//| This software is a computer program whose purpose is to facilitate
//| experiments in evolutionary computation and evolutionary robotics.
//|
//| This software is governed by the CeCILL license under French law
//| and abiding by the rules of distribution of free software.  You
//| can use, modify and/ or redistribute the software under the terms
//| of the CeCILL license as circulated by CEA, CNRS and INRIA at the
//| following URL "http://www.cecill.info".
//|
//| As a counterpart to the access to the source code and rights to
//| copy, modify and redistribute granted by the license, users are
//| provided only with a limited warranty and the software's author,
//| the holder of the economic rights, and the successive licensors
//| have only limited liability.
//|
//| In this respect, the user's attention is drawn to the risks
//| associated with loading, using, modifying and/or developing or
//| reproducing the software by the user in light of its specific
//| status of free software, that may mean that it is complicated to
//| manipulate, and that also therefore means that it is reserved for
//| developers and experienced professionals having in-depth computer
//| knowledge. Users are therefore encouraged to load and test the
//| software's suitability as regards their requirements in conditions
//| enabling the security of their systems and/or data to be ensured
//| and, more generally, to use and operate it in the same conditions
//| as regards security.
//|
//| The fact that you are presently reading this means that you have
//| had knowledge of the CeCILL license and that you accept its terms.


#ifndef NSGA2_HPP_
#define NSGA2_HPP_

#include <algorithm>
#include <limits>

#include <boost/foreach.hpp>

#include <sferes/stc.hpp>
#include <sferes/parallel.hpp>
#include <sferes/ea/ea.hpp>
#include <sferes/fit/fitness.hpp>
#include <sferes/ea/dom_sort.hpp>
#include <sferes/ea/common.hpp>
#include <sferes/ea/crowd.hpp>

namespace sferes
{
  namespace ea
  {
    // Main class
    SFERES_EA(Nsga2, Ea)
    {
    public:
      typedef boost::shared_ptr<crowd::Indiv<Phen> > indiv_t;
      typedef typename std::vector<indiv_t> pop_t;
      typedef typename pop_t::iterator it_t;
      typedef typename std::vector<std::vector<indiv_t> > front_t;

      void random_pop()
      {
				parallel::init();

				_parent_pop.resize(Params::pop::size);
				assert(Params::pop::size % 4 == 0);

				pop_t init_pop((size_t)(Params::pop::size * Params::pop::initial_aleat));
				parallel::p_for(parallel::range_t(0, init_pop.size()),
						random<crowd::Indiv<Phen> >(init_pop));

				_eval_pop(init_pop);

				_apply_modifier(init_pop);
				front_t fronts;
				_rank_crowd(init_pop, fronts);
				_fill_nondominated_sort(init_pop, _parent_pop);
      }

      void epoch()
      {
	this->_pop.clear();
	_pareto_front.clear();
	_selection (_parent_pop, _child_pop);
 	parallel::p_for(parallel::range_t(0, _child_pop.size()),
 			mutate<crowd::Indiv<Phen> >(_child_pop));
#ifndef EA_EVAL_ALL
	_eval_pop(_child_pop);
	_merge(_parent_pop, _child_pop, _mixed_pop);
#else
	_merge(_parent_pop, _child_pop, _mixed_pop);
	_eval_pop(_mixed_pop);
#endif
	_apply_modifier(_mixed_pop);
#ifndef NDEBUG
	BOOST_FOREACH(indiv_t& ind, _mixed_pop)
	  for (size_t i = 0; i < ind->fit().objs().size(); ++i)
	    { assert(!std::isnan(ind->fit().objs()[i])); }
#endif
  	_fill_nondominated_sort(_mixed_pop, _parent_pop);
	_mixed_pop.clear();
	_child_pop.clear();

	_convert_pop(_parent_pop, this->_pop);

	assert(_parent_pop.size() == Params::pop::size);
	assert(_pareto_front.size() <= Params::pop::size * 2);
	assert(_mixed_pop.size() == 0);
	//	assert(_child_pop.size() == 0);
	assert(this->_pop.size() == Params::pop::size);

				
      }
      const std::vector<boost::shared_ptr<Phen> >& pareto_front() const { return _pareto_front; }
      const pop_t& mixed_pop() { return _mixed_pop; }
      const pop_t& parent_pop() { return _parent_pop; }
      const pop_t& child_pop() { return _child_pop; }
    protected:

      std::vector<boost::shared_ptr<Phen> > _pareto_front;

      pop_t _parent_pop;
      pop_t _child_pop;
      pop_t _mixed_pop;

      void _update_pareto_front(const front_t& fronts)
      {
	_convert_pop(fronts.front(), _pareto_front);
      }

      void _convert_pop(const pop_t& pop1,
			std::vector<boost::shared_ptr<Phen> > & pop2)
      {
	pop2.resize(pop1.size());
	for (size_t i = 0; i < pop1.size(); ++i)
	  pop2[i] = pop1[i];
      }

      void _eval_pop(pop_t& pop)
      {
	this->_eval.eval(pop, 0, pop.size());
      }

      void _apply_modifier(pop_t& pop)
      {
	_convert_pop(pop, this->_pop);
	this->apply_modifier();
      }
      void _fill_nondominated_sort(pop_t& mixed_pop, pop_t& new_pop)
      {
	assert(mixed_pop.size());
	front_t fronts;
#ifndef NDEBUG
	BOOST_FOREACH(indiv_t& ind, mixed_pop)
	  for (size_t i = 0; i < ind->fit().objs().size(); ++i)
	    { assert(!std::isnan(ind->fit().objs()[i])); }
#endif
	_rank_crowd(mixed_pop, fronts);
	new_pop.clear();

	// fill the i first layers
	size_t i;
	for (i = 0; i < fronts.size(); ++i)
	  if (fronts[i].size() + new_pop.size() < Params::pop::size)
	    new_pop.insert(new_pop.end(), fronts[i].begin(), fronts[i].end());
	  else
	    break;

	size_t size = Params::pop::size - new_pop.size();
	// sort the last layer
	if (new_pop.size() < Params::pop::size)
	  {
	    std::sort(fronts[i].begin(), fronts[i].end(), crowd::compare_crowd());
	    for (size_t k = 0; k < size ; ++k)
	      {
		assert(i < fronts.size());
		new_pop.push_back(fronts[i][k]);
	      }
	  }
 	assert(new_pop.size() == Params::pop::size);
      }

      //
      void _merge(const pop_t& pop1, const pop_t& pop2, pop_t& pop3)
      {
	assert(pop1.size());
	assert(pop2.size());
	pop3.clear();
	pop3.insert(pop3.end(), pop1.begin(), pop1.end());
	pop3.insert(pop3.end(), pop2.begin(), pop2.end());
	assert(pop3.size() == pop1.size() + pop2.size());
      }

      // --- tournament selection ---
      void _selection(pop_t& old_pop, pop_t& new_pop)
      {
				new_pop.resize(old_pop.size());
				std::vector<size_t> a1, a2;
				misc::rand_ind(a1, old_pop.size());
				misc::rand_ind(a2, old_pop.size());

				// todo : this loop could be parallelized
				for (size_t i = 0; i < old_pop.size(); i += 4)
			  {
			    const indiv_t& p1 = _tournament(old_pop[a1[i]], old_pop[a1[i + 1]]);
			    const indiv_t& p2 = _tournament(old_pop[a1[i + 2]], old_pop[a1[i + 3]]);
			    const indiv_t& p3 = _tournament(old_pop[a2[i]], old_pop[a2[i + 1]]);
			    const indiv_t& p4 = _tournament(old_pop[a2[i + 2]], old_pop[a2[i + 3]]);
			    assert(i + 3 < new_pop.size());
			    p1->cross(p2, new_pop[i], new_pop[i + 1]);
			    p3->cross(p4, new_pop[i + 2], new_pop[i + 3]);
			  }
      }

      const indiv_t& _tournament(const indiv_t& i1, const indiv_t& i2)
      {
	// if (i1->rank() < i2->rank())
	//   return i1;
	// else if (i2->rank() > i1->rank())
	//   return i2;
	// else if (misc::flip_coin())
	//   return i1;
	// else
	//   return i2;

	int flag = fit::dominate_flag(i1, i2);
	if (flag == 1)
	  return i1;
	if (flag == -1)
	  return i2;
	if (i1->crowd() > i2->crowd())
	  return i1;
	if (i1->crowd() < i2->crowd())
	  return i2;
	if (misc::flip_coin())
	  return i1;
	else
	  return i2;
      }

      // --- rank & crowd ---

      void _rank_crowd(pop_t& pop, front_t& fronts)
      {
	std::vector<size_t> ranks;
#ifndef NDEBUG
	BOOST_FOREACH(indiv_t& ind, pop)
	  for (size_t i = 0; i < ind->fit().objs().size(); ++i)
	    { assert(!std::isnan(ind->fit().objs()[i])); }
#endif
	dom_sort(pop, fronts, ranks);
	_update_pareto_front(fronts);
	parallel::p_for(parallel::range_t(0, fronts.size()),
			crowd::assign_crowd<indiv_t >(fronts));

	for (size_t i = 0; i < ranks.size(); ++i)
	  pop[i]->set_rank(ranks[i]);
	parallel::sort(pop.begin(), pop.end(), crowd::compare_ranks());;
      }

      void _assign_rank(pop_t& pop)
      {
	int rank = 0;
	fit::compare_pareto comp;
	assert(pop.size());
	std::sort(pop.begin(), pop.end(), comp);
	pop[0]->set_rank(0);
	for (unsigned i = 1; i < pop.size(); ++i)
	  {
	    assert(comp(pop[i-1], pop[i]) || comp.eq(pop[i -1], pop[i]));
	    if (comp(pop[i-1], pop[i]))
	      ++rank;
	    pop[i]->set_rank(rank);
	  }
      }

    };
  }
}
#endif
