# Supplementary material for: To Cooperate or Not to Cooperate: Why Behavioural Mechanisms Matter
Source: PLoS Comput Biol. 2016 May 5;12(5):e1004886. doi: 10.1371/journal.pcbi.1004886 (PMC4858277; doi:10.1371/journal.pcbi.1004886)
Supplement: S1 Code — (GZ) [file pcbi.1004886.s005.gz › StagHuntExperiments/RoboticExperiments/modules/fastsim/map.hpp]

/*
** map.hh
** Login : <mouret@asuncion.lip6.fr>
** Started on  Mon Jan 14 16:38:00 2008 Jean-Baptiste MOURET
** $Id$
** 
** Copyright (C) 2008 Jean-Baptiste MOURET
** This program is free software; you can redistribute it and/or modify
** it under the terms of the GNU General Public License as published by
** the Free Software Foundation; either version 2 of the License, or
** (at your option) any later version.
** 
** This program is distributed in the hope that it will be useful,
** but WITHOUT ANY WARRANTY; without even the implied warranty of
** MERCHANTABILITY or FITNESS FOR A PARTICULAR PURPOSE.  See the
** GNU General Public License for more details.
** 
** You should have received a copy of the GNU General Public License
** along with this program; if not, write to the Free Software
** Foundation, Inc., 59 Temple Place, Suite 330, Boston, MA 02111-1307 USA
*/

#ifndef   	MAP_HH_
# define   	MAP_HH_

#include <vector>
#include <fstream>
#include <cmath>
#include <cassert>
#include <boost/shared_ptr.hpp>
#include <iostream>

#include "misc.hpp"
#include "goal.hpp"
#include "illuminated_switch.hpp"

namespace fastsim
{

  // 0, 0 is top left
  // map must be a square
  class Map
  {
  public:
    enum status_t { free = 0, obstacle = 255 };
    Map(const char* fname, float real_w) :
      _real_w(real_w),
      _real_h(real_w)
    {
      try
	{
	  _read_file(fname); 
	}
      catch (Exception e)
	{
	  std::cerr<<"error : "<<e.get_msg()<<std::endl;
	}
      assert(_w == _h);
      _fx = _w / _real_w;
    }
    // copy ONLY the picture (no goal, illuminated switches, etc) 
    // REASON:
    // we want to avoid reading the data data but we don't want to
    // require good copy constructors for all objects
    Map(const Map& o) : 
      _data(o._data),
      _w(o._w),
      _h(o._h),
      _real_w(o._real_w),
      _real_h(o._real_h),
      _fx(o._fx)
    {
      // check that we are copying an empty map
      assert(_goals.size() == 0);
      assert(_illuminated_switches.size() == 0);
    }
    status_t get_pixel(unsigned x, unsigned y) const 
    {
      return (y * _h + x >= 0 && y * _h + x < _data.size()) ? 
	_data[y * _h + x]
	: _data[_data.size()-1]; 
    }
    void set_pixel(unsigned x, unsigned y, status_t v) 
    {
      if (y * _h + x >= 0 && y * _h + x < _data.size()) 
	_data[y * _h + x] = v;
	
    }
    status_t get_real(float x, float y) const { return get_pixel(real_to_pixel(x), real_to_pixel(y)); }
    int real_to_pixel(float x) const { return (unsigned) roundf(x * _fx); }
    float pixel_to_real(unsigned i) const { return i / _fx; }
    float get_real_w() const { return _real_w;}
    float get_real_h() const { return _real_h;}
    unsigned get_pixel_w() const { return _w;}
    unsigned get_pixel_h() const { return _h;}
    // see
    // http://lifc.univ-fcomte.fr/~dedu/projects/bresenham/index.html
    // in PIXEL coordinates
    bool check_inter_pixel(int x1, int y1,
			   int x2, int y2,
			   int& x_res, int& y_res) const;
    // in world coordinates
    bool check_inter_real(float x1, float y1,
			  float x2, float y2,
			  float& x_res, float &y_res) const
    {
      int px = 0, py = 0;
      bool res = check_inter_pixel(real_to_pixel(x1), real_to_pixel(y1),
				   real_to_pixel(x2), real_to_pixel(y2),
				   px, py);
      x_res = pixel_to_real(px);
      y_res = pixel_to_real(py);
      return res;
    }
    // in world coordinate, check intersection with an illuminated switch (on)
    // return the color of the closest illuminated switch if there is an 
    // intersection, -1 otherwise
    int check_inter_is(float x1, float y1,
		       float x2, float y2) const ;
    
    const std::vector<Goal>& get_goals() const { return _goals; }
    void add_goal(const Goal& g) { _goals.push_back(g); }

    typedef boost::shared_ptr<IlluminatedSwitch> ill_sw_t;
    void add_illuminated_switch(ill_sw_t is) 
    { _illuminated_switches.push_back(is); }
    const std::vector<ill_sw_t>& get_illuminated_switches() const 
    { return _illuminated_switches; }
    ill_sw_t get_illuminated_switch_by_color(int color)
    {
      for (size_t i = 0; i < _illuminated_switches.size(); ++i)
	if (_illuminated_switches[i]->get_color() == color)
	  return _illuminated_switches[i];
      assert(0);
      return ill_sw_t();
    }
    void clear_illuminated_switches() 
    { _illuminated_switches.clear(); }

    void update(const Posture& robot_pos)
    {
      for (size_t i = 0; i < _illuminated_switches.size(); ++i)
	_illuminated_switches[i]->try_to_activate(robot_pos);
    }
    void terrain_switch(const std::string &fname)
    {
      _read_file(fname);
    }

    // Draws a rectangle with (x,y) the upper left point and (lx,ly) the size
    void draw_rect(int x, int y, int lx, int ly);
    
  protected:

    // 
    void _read_file(const std::string &fname);
    bool _get_bit(char c, int i) const { return (c & (1 << (7 - i))); }
    //
    bool _try_pixel(int x, int y) const;
    //
    bool _check_inter_ray_circle(float x1, float y1,
				 float x2, float y2,
				 float xr, float yr, float radius) const;
 
    //
    std::vector<status_t> _data;
    std::vector<Goal> _goals;
    std::vector<ill_sw_t> _illuminated_switches;
    // 
    int _w, _h;
    float _real_w, _real_h;
    float _fx;
  };
}


#endif	    /* !MAP_HH_ */
