# Supplementary material for: To Cooperate or Not to Cooperate: Why Behavioural Mechanisms Matter
Source: PLoS Comput Biol. 2016 May 5;12(5):e1004886. doi: 10.1371/journal.pcbi.1004886 (PMC4858277; doi:10.1371/journal.pcbi.1004886)
Supplement: S1 Code — (GZ) [file pcbi.1004886.s005.gz › StagHuntExperiments/TheoriticalExperiments/config_hare.cfg]

# Population size
population_size:20

# Mutation rate
mutation_rate:0.005

# Initial Population
# -> -1 : Random
# -> 0 : Hare Hunters
# -> 1 : Stag Hunters
initial_pop:0

# Food Rewards
hare_solo:50
hare_coop:50
stag_solo:0
stag_coop:500

# OutputDirectory
output_dir:HARE_HUNTERS

# Prefix of output directory
pref_outDir:res

# Stopping condition (in number of evaluations)
stopEval:-1

# Stopping condition (in number of generations)
stopGen:2000

# Number of opponents encountered during an evaluation
nb_opponents:5

# Selection
# -> 0 : Elitist
# -> 1 : Fitness Proportionate
selection:1

# Mu
mu:10

# Lambda
lambda:10
