# Supplementary material for: To Cooperate or Not to Cooperate: Why Behavioural Mechanisms Matter
Source: PLoS Comput Biol. 2016 May 5;12(5):e1004886. doi: 10.1371/journal.pcbi.1004886 (PMC4858277; doi:10.1371/journal.pcbi.1004886)
Supplement: S1 Code — (GZ) [file pcbi.1004886.s005.gz › StagHuntExperiments/RoboticExperiments/doc/org/tutorial_topo.qbk]

[section:tutorial_topo Neurobiology Tutorial II]

This second tutorial will guide you through the process of evolving not only
the weights, but also the topology of a neural network. Using the nn2 module
from sferes2, we will test both the evolution of a a recurrent network on the
same task as [link documentation.tutorial_neuro previously] (function
approximation). 

[section Download and install Sferes2 and crete a new experiment]

The first step is to install and compile Sferes2. To do so, please follow the
[link documentation.download download] and [link documentation.compilation
compilation] pages before continuing. If you have successfully followed these two
pages, you should be in the "trunk" directory of sferes2, else, type the
following command after replacing $SFERES2_PARENT_DIRECTORY by the path where
you put sferes2:

[teletype]
``cd $SFERES2_PARENT_DIRECTORY/sferes2/trunk``

you should now create a new experiment: 

[teletype]
``./waf --create test2``

We can now enter the experiment source code and edit the wscript to add the necessary modules:

[teletype]
``
cd exp/test2
edit wscript 
``

The required modules are the same as the previous tutorial:

[teletype]
``
#! /usr/bin/env python
def build(bld):
    obj = bld.new_task_gen('cxx', 'program')
    obj.source = 'test2.cpp'
    obj.includes = '. ../../'
    obj.uselib = 'EIGEN2'
    obj.target = 'test2'
    obj.uselib_local = 'sferes2'
``

we can then edit the source code for our new experiment: test2.cpp.

[endsect]

[section:add_headers Add the relevant headers]

Unlike the previous tutorial, we are going to include headers that wrap the
previous neural network code with functions to generate random topologies and
evolve them.

[c++]
``
#include <modules/nn2/gen_dnn.hpp>
#include <modules/nn2/phen_dnn.hpp>

using namespace sferes::gen::dnn;
``

If you look at these files, you will see that a few methods have been added to
evolve the topology of neural networks. In the genotype, you will find the
following methods:

* random() initializes a genotype randomly (using the parameters from
Params).

* mutate() randomly changes the network by adding, removing or
changing nodes and connections ( using the probabilities stated in params).

* cross(parent1, parent2) initializes the network genotype as a
random of one of the two parents.

the phenotype file provides the following methods:

* develop() must be called to initialize a genotype (fill in the
parameters) and is mandatory before using a network.

* show(ostream out) dumps the network topology to a dot file.

* nn() returns a reference to the neural network in the phenotype.

Finally, we need the dnn namespace. 
[endsect]

[section Define the necessary parameters]

Again, we need to define the required parameters for our networks, the main addition concerns the mutation rates:
 
[c++]
``
  struct evo_float
  {
    static const float mutation_rate = 0.1f;
    static const float cross_rate = 0.1f;
    static const mutation_t mutation_type = polynomial;
    static const cross_over_t cross_over_type = sbx;
    static const float eta_m = 15.0f;
    static const float eta_c = 15.0f;
  };
  struct parameters
  {
    // maximum value of parameters
    static const float min = -5.0f;
    // minimum value
    static const float max = 5.0f;
  };
  struct dnn
  {
    static const size_t nb_inputs = 2;
    static const size_t nb_outputs  = 1;
    static const size_t min_nb_neurons  = 3;
    static const size_t max_nb_neurons  = 10;
    static const size_t min_nb_conns  = 100;
    static const size_t max_nb_conns  = 101;

    static const float m_rate_add_conn  = 1.0f;
    static const float m_rate_del_conn  = 1.0f;
    static const float m_rate_change_conn = 1.0f;
    static const float m_rate_add_neuron  = 1.0f;
    static const float m_rate_del_neuron  = 1.0f;

    static const int io_param_evolving = true;
//    static const init_t init = ff;
    static const init_t init = random_topology;
  };
``

As previously, you need an evo_float struct which provides the mutation rate
of the parameters (bias_t) and for the weights (weight_t). If you need
different values for the two, you can create multiple Params classes and pass
them as template arguments in your typedefs in the next paragraph.

The second struct, parameters, is used to define the scaling of the evo-float
values (evo_float are between 0 and 1 normally). Again, if you require
different scaling for the neuron parameters and weights, you can provide
separate params.

The last struct, dnn, defines several new elements:

* the number of intputs and outputs of the evolved network (it must be constant)

* the minimum and maximum number of neurons in any evolved network

* the minimum and maximum number of connections in the network

* probabilities to (in order)

  * add a connection

  * remove a connection

  * change the source or target of a connection

  * add a new neuron (replaces an existing connection)

  * remove a neuron

The probability of changing a parameter is defined by the values in the
evo_float struct. The evolution of parameters of the output nodes can be
enabled or disabled through the io_param_evolving constant. Finally, the init
constant is used to define if the initial random network have a feedforward
topology with no hidden nodes ("ff" value) like NEAT or a random topology
(random_topology).

[endsect]

[section Declare the type of our input/outputs, weights, connections and neurons]

Similarly to the previous tutorial, we need to define the template parameters
of our neural network in the main function. However, here, the io_t and
weight_t are replaced by evo_float which has the mutate, random and cross
methods (bias_t is the internal bias of the neuron and has the same type as all
the other inputs io_t). If you use a neuron with more than one parameter, you
should increase the bias_t size). Finally, we need to set the fitness as the
algorithm fitness.

[c++]
``
  typedef phen::Parameters<gen::EvoFloat<1, Params>, fit::FitDummy<>, Params> weight_t;
  typedef phen::Parameters<gen::EvoFloat<1, Params>, fit::FitDummy<>, Params> bias_t;
  typedef PfWSum<weight_t> pf_t;
  typedef AfTanh<bias_t> af_t;
  typedef Neuron<pf_t, af_t > neuron_t;
  typedef Connection<weight_t> connection_t;

  typedef sferes::gen::Dnn<neuron_t,  connection_t, Params> gen_t;
  typedef phen::Dnn<gen_t, FitTest<Params>, Params> phen_t;
``

[endsect]

[section Using the parallel evaluation]

If your sferes has been compiled with tbb, you can evaluate your individuals in
parallel. This works quite well on HyperThreaded processors by the way.
However, this is only useful for significant time evaluation. To do so, just
replace the eval::Eval by eval::Parallel in the main typedefs. This divided the
runtime of this example from 18,023 seconds to 8,313 seconds using a three
processor machine.

[c++]
``
typedef eval::Parallel<Params> eval_t;
``

[endsect]

[section add code to initialise the neural network and run it]

We are going to use the neural network in a way similar to the previous
tutorial, to approximate a function. To do so, we must modify the eval function
in the fitness class.

[c++]
``
template<typename Indiv>
    void eval(Indiv& ind)
  {
    //initialize network (set weights and parameters, reset accumulators and set the weight buffers if pf)
    ind.develop();
    float v = 0;
    float tmp_val = 0;
    for (size_t i = 0; i < Params::fit::x_pos_size(); ++i)
    {
      for (size_t j = 0; j < Params::fit::y_pos_size(); ++j)
      {
        //set the network inputs
        std::vector<float> inputs(0);
        inputs.push_back(Params::fit::x_pos(i));
        inputs.push_back(Params::fit::y_pos(j));
       //iterate the network 5 times (if the network is recurrent, additionnal tests could be necessary to test the stability)
       size_t max_iterations = 5;
       for (size_t k = 0;k < max_iterations; ++k)
       {
         ind.nn().step(inputs);
       }
       tmp_val=(_gaussian(inputs[0],inputs[1])-ind.nn().get_outf()[0]);
       v+=tmp_val*tmp_val;
      }
    }
    if (this->mode() == fit::mode::view)
    {
      std::ofstream ofs(std::string("graph.dot").c_str());
      ind.nn().write(ofs);
    }
    this->_value = -v;
  }
``

The first modification from the previous version are that we increased the
number of step done by the network. We also call only the develop method from
the individual's phenotype and we then use ind.nn() to access its network.  

we also must add the positions to test in the parameters:

[c++]
``
 struct fit
  {
    static const size_t nb_hidden_neurons = 3 ;
    SFERES_ARRAY(float,x_pos, 0.69, 0.52, 0.80, 0.95, 0.97, 0.82, 0.11, 0.13, 0.27, 0.59);
    SFERES_ARRAY(float,y_pos, 0.24, 0.30, 0.63, 0.30, 0.81, 0.50, 0.47, 0.53, 0.51, 0.66);
  };
``

and finally the function to approximate:

[c++]
``
 protected:
  float _gaussian(float x, float y)
  {
    return exp(-(x*x+y*y)/2);
  }
``

You can now compile the new experiment (view the previous tutorial) and obtain networks such as the following one :


[endsect]

[section using feedforward networks only]

The dnn genotype can create recursive networks. In order to generate only
feedforward networks, you can use the gen_dnn_ff.hpp include which is a
derivative class from gen_dnn.hpp. 

As we want to create both an experiment using dnn and dnn_ff with the same
codebase, we are going to use a feature from sferes2, called variants to
generate two different binaries from a single source code.

First, we need to replace the previosu wscript to tell the compiler to create two binaries

[teletype]
``
import sferes

def build(bld):
  uselib_ = 'EIGEN2 GSL BOOST_UNIT_TEST_FRAMEWORK'
  cxxflags_kdtree = \
      bld.get_env()['CXXFLAGS']
  sferes.create_variants(bld,
                          source = 'test2.cpp',
                          uselib_local = 'sferes2',
                          uselib = uselib_,
                          target = '',
                          json = '',
                          cxxflags=cxxflags_kdtree,
                          variants = ['DNN','DNN FEEDF'])

``

The important part of this code is the variants which define the variants of
the binary to compile. The first flag is generic (you need at least one flag to
compile a binary) and the second one, FEEDF, will create a variant which has a
#define FF at the beginning of the file (do not use FF as it is already defined in BOOST code).

we can then modify the include to add the gen_dnn_ff.hpp genotype instead of the previous gen_dnn.hpp if FF is defined:

[c++]
``
#ifdef FEEDF
#include <modules/nn2/gen_dnn_ff.hpp>
#else
#include <modules/nn2/gen_dnn.hpp>
#endif
``

The next step is to change the network template parameters to use feedforward networks:

[c++]
``
#ifdef FEEDF
  typedef sferes::gen::DnnFF<neuron_t,  connection_t, Params> gen_t;
#else
  typedef sferes::gen::Dnn<neuron_t,  connection_t, Params> gen_t;
#endif
``

The next necessary step is to define the initial topology as a feedforward simple network, as a random topology may be recursive:

[c++]
``
#ifdef FEEDF
    static const init_t init = ff;
#else
    static const init_t init = random_topology;
#endif
``

As a bonus, if you use the DnnFF instead of Dnn, the number of steps required before
convergence of the network is equal to the network's depth, which can be computed by the
get_depth function. 

[c++]
``
ifdef FEEDF
  size_t max_iterations = ind.gen().get_depth();
#else
  size_t max_iterations = 5;
#endif  
``

the compilation should the provide you with two binary files :

[teletype]
``
test2_dnn
test2_dnn_feedf
``

[endsect]

[section Complete source code for the experiment]

[c++]
``
#include <iostream>
#include <sferes/phen/parameters.hpp>
#include <sferes/gen/evo_float.hpp>
#include <sferes/ea/rank_simple.hpp>
#include <sferes/eval/eval.hpp>
#include <sferes/stat/best_fit.hpp>
#include <sferes/stat/mean_fit.hpp>
#include <sferes/modif/dummy.hpp>
#include <sferes/run.hpp>


#include <modules/nn2/gen_dnn.hpp>

#ifdef FEEDF
#include <modules/nn2/gen_dnn_ff.hpp>
#endif

#include <modules/nn2/phen_dnn.hpp>

using namespace sferes;
using namespace sferes::gen::evo_float;
using namespace sferes::gen::dnn;
using namespace nn;

struct Params
{
 struct evo_float
  {
    static const float mutation_rate = 0.1f;
    static const float cross_rate = 0.1f;
    static const mutation_t mutation_type = polynomial;
    static const cross_over_t cross_over_type = sbx;
    static const float eta_m = 15.0f;
    static const float eta_c = 15.0f;
  };
  struct dnn
  {
    static const size_t nb_inputs = 2;
    static const size_t nb_outputs  = 1;
    static const size_t min_nb_neurons  = 3;
    static const size_t max_nb_neurons  = 8;
    static const size_t min_nb_conns  = 100;
    static const size_t max_nb_conns  = 101;

    static const float m_rate_add_conn  = 1.0f;
    static const float m_rate_del_conn  = 1.0f;
    static const float m_rate_change_conn = 1.0f;
    static const float m_rate_add_neuron  = 1.0f;
    static const float m_rate_del_neuron  = 1.0f;

    static const int io_param_evolving = true;
#ifdef FEEDF
    static const init_t init = ff;
#else
    static const init_t init = random_topology;
#endif
  };
  struct pop
  {
    static const unsigned size = 200;
    static const unsigned nb_gen = 2000;
    static const int dump_period = 5;
    static const int initial_aleat = 1;
    static const float coeff = 1.1f;
    static const float keep_rate = 0.6f;    
  };
  struct parameters
  {
    static const float min = -5.0f;
    static const float max = 5.0f;
  };
  struct fit
  {
    static const size_t nb_hidden_neurons = 3 ;
    SFERES_ARRAY(float,x_pos, 0.69, 0.52, 0.80, 0.95, 0.97, 0.82, 0.11, 0.13, 0.27, 0.59);
    SFERES_ARRAY(float,y_pos, 0.24, 0.30, 0.63, 0.30, 0.81, 0.50, 0.47, 0.53, 0.51, 0.66);
  };

};

SFERES_FITNESS(FitTest, sferes::fit::Fitness)
{
 public:
  // indiv will have the type defined in the main (phen_t)
  template<typename Indiv>
    void eval(Indiv& ind)
  {
    //initialize network (set weights and parameters, reset accumulators and set the weight buffers if pf)
    ind.develop();
    float v = 0;
    float tmp_val = 0;
#ifdef FEEDF
    size_t max_iterations = ind.gen().get_depth();
#else
    size_t max_iterations = 5;
#endif
    for (size_t i = 0; i < Params::fit::x_pos_size(); ++i)
    {
      for (size_t j = 0; j < Params::fit::y_pos_size(); ++j)
      {
        //set the network inputs
        std::vector<float> inputs(0);
        inputs.push_back(Params::fit::x_pos(i));
        inputs.push_back(Params::fit::y_pos(j));
        //iterate the network 5 times (if the network is recurrent, additionnal tests could be necessary to test the stability)
        for (size_t k = 0;k < max_iterations; ++k)
        {
          ind.nn().step(inputs);
        }
        tmp_val=(_gaussian(inputs[0],inputs[1])-ind.nn().get_outf()[0]);
        v+=tmp_val*tmp_val;
      }
    }
    if (this->mode() == fit::mode::view)
    {
      std::ofstream ofs(std::string("graph.dot").c_str());
      ind.nn().write(ofs);
    }
    this->_value = -v;
  }
 protected:
  float _gaussian(float x, float y)
  {
    return exp(-(x*x+y*y)/2);
  }

};


int main(int argc, char **argv)
{
  typedef phen::Parameters<gen::EvoFloat<1, Params>, fit::FitDummy<>, Params> weight_t;
  typedef phen::Parameters<gen::EvoFloat<1, Params>, fit::FitDummy<>, Params> bias_t;
  typedef PfWSum<weight_t> pf_t;
  typedef AfTanh<bias_t> af_t;
  typedef Neuron<pf_t, af_t > neuron_t;
  typedef Connection<weight_t> connection_t;

#ifdef FEEDF
  typedef sferes::gen::DnnFF<neuron_t,  connection_t, Params> gen_t;
#else
  typedef sferes::gen::Dnn<neuron_t,  connection_t, Params> gen_t;
#endif

  typedef phen::Dnn<gen_t, FitTest<Params>, Params> phen_t;
  typedef eval::Parallel<Params> eval_t;
  typedef boost::fusion::vector<stat::BestFit<phen_t, Params>, stat::MeanFit<Params> >  stat_t;
  typedef modif::Dummy<> modifier_t;
  typedef ea::RankSimple<phen_t, eval_t, stat_t, modifier_t, Params> ea_t;
  ea_t ea;
  run_ea(argc, argv, ea);
  //
  return 0;
}
``

[endsect]

[endsect]
