# Supplementary material for: To Cooperate or Not to Cooperate: Why Behavioural Mechanisms Matter
Source: PLoS Comput Biol. 2016 May 5;12(5):e1004886. doi: 10.1371/journal.pcbi.1004886 (PMC4858277; doi:10.1371/journal.pcbi.1004886)
Supplement: S1 Code — (GZ) [file pcbi.1004886.s005.gz › StagHuntExperiments/RoboticExperiments/modules/evoneuro2/wscript]

import os

def set_options(blah) : pass

def configure(blah): pass

def build(bld):
    print ("Entering directory `" + os.getcwd() + "/modules/'")
    test_evo_neuro = bld.new_task_gen('cxx', 'program')
    test_evo_neuro.source = 'test_evo_neuro.cpp'
    test_evo_neuro.includes = '. ../../'
    test_evo_neuro.uselib_local = 'sferes2'
    test_evo_neuro.uselib = 'BOOST BOOST_GRAPH BOOST_UNIT_TEST_FRAMEWORK EIGEN2'
    test_evo_neuro.target = 'test_evo_neuro'
    test_evo_neuro.unit_test = 1

#    test_evo_neuro_2 = bld.new_task_gen('cxx', 'program')
#    test_evo_neuro_2.source = 'test_evo_neuro_2.cpp'
#    test_evo_neuro_2.includes = '. ../../'
#    test_evo_neuro_2.uselib_local = 'sferes2'
#    test_evo_neuro_2.uselib = 'BOOST BOOST_GRAPH BOOST_UNIT_TEST_FRAMEWORK'
#    test_evo_neuro_2.target = 'test_evo_neuro_2'
#    test_evo_neuro_2.unit_test = 1
