# Supplementary material for: To Cooperate or Not to Cooperate: Why Behavioural Mechanisms Matter
Source: PLoS Comput Biol. 2016 May 5;12(5):e1004886. doi: 10.1371/journal.pcbi.1004886 (PMC4858277; doi:10.1371/journal.pcbi.1004886)
Supplement: S1 Code — (GZ) [file pcbi.1004886.s005.gz › StagHuntExperiments/TheoriticalExperiments/Population.py]

#!/usr/bin/python3

import random
import Params

class Individual :
	def __init__(self, gene = -1) :
		if gene == -1 :
			if(random.random() < 0.5) :
				self._gene = 0
			else :
				self._gene = 1
		else :
			self._gene = gene

		self._fitness = 0 # random.randint(0, 10)
		self._nb_hares_hunted = 0
		self._nb_hares_hunted_solo = 0
		self._nb_stags_hunted = 0
		self._nb_stags_hunted_solo = 0

	def reset(self) :
		self._fitness = 0
		self._nb_hares_hunted = 0
		self._nb_hares_hunted_solo = 0
		self._nb_stags_hunted = 0
		self._nb_stags_hunted_solo = 0

	def _get_gene(self) :
		return self._gene

	def _set_gene(self, gene) :
		self._gene = gene

	gene = property(_get_gene, _set_gene)

	def _get_fitness(self) :
		return self._fitness

	def _set_fitness(self, fitness) :
		self._fitness = fitness

	fitness = property(_get_fitness, _set_fitness)

	def _get_nb_hares_hunted(self) :
		return self._nb_hares_hunted

	def _set_nb_hares_hunted(self, nb_hares_hunted) :
		self._nb_hares_hunted = nb_hares_hunted

	nb_hares_hunted = property(_get_nb_hares_hunted, _set_nb_hares_hunted)

	def _get_nb_hares_hunted_solo(self) :
		return self._nb_hares_hunted_solo

	def _set_nb_hares_hunted_solo(self, nb_hares_hunted_solo) :
		self._nb_hares_hunted_solo = nb_hares_hunted_solo

	nb_hares_hunted_solo = property(_get_nb_hares_hunted_solo, _set_nb_hares_hunted_solo)

	def _get_nb_stags_hunted(self) :
		return self._nb_stags_hunted

	def _set_nb_stags_hunted(self, nb_stags_hunted) :
		self._nb_stags_hunted = nb_stags_hunted

	nb_stags_hunted = property(_get_nb_stags_hunted, _set_nb_stags_hunted)

	def _get_nb_stags_hunted_solo(self) :
		return self._nb_stags_hunted_solo

	def _set_nb_stags_hunted_solo(self, nb_stags_hunted_solo) :
		self._nb_stags_hunted_solo = nb_stags_hunted_solo

	nb_stags_hunted_solo = property(_get_nb_stags_hunted_solo, _set_nb_stags_hunted_solo)

	def clone(self) :
		return Individual(self._gene)

	def mutate(self) :
		if(random.random() < Params.params.mutation_rate) :
			self._gene = (self._gene + 1)%2

	def hunt_hare(self, solo) :
		if(solo) :
			self._nb_hares_hunted_solo += 1

		self._nb_hares_hunted += 1

	def hunt_stag(self, solo) :
		if(solo) :
			self._nb_stags_hunted_solo += 1

		self._nb_stags_hunted += 1

	def __str__(self) :
		retour = "Gene = " + str(self._gene) + "\n"
		retour += "Fitness = " + str(self._fitness) + "\n"
		retour += "(" + str(self._nb_hares_hunted) + "," + str(self._nb_hares_hunted_solo) + "," + str(self._nb_stags_hunted) + "," + str(self._nb_stags_hunted_solo) + ")"
		return retour


class Population :
	def __init__(self, size = 20) :
		self._pop = []
		self._size = size

	def initializePopulation(self, gene = -1) :
		for i in range(0, self._size) :
			self._pop.append(Individual(gene))

	def sortPopulation(self) :
		self._pop = sorted(self._pop, key = lambda indiv : indiv.fitness, reverse = True);

	def addIndividual(self, individual) :
		self._pop.append(individual)

	def __getitem__(self, index) :
		return self._pop[index]

	def __setitem__(self, index, valeur) :
		self._pop[index] = valeur

	def __delitem__(self, index) :
		del self._pop[index]

	def size(self) :
		return len(self._pop)
	# def _get_size(self) :
	#     return self._size

	# def _set_size(self, size) :
	#     self._size = size

	# size = property(_get_size, _set_size)

	def ratio_stag_hunters(self) :
		ratio = 0
		for indiv in self._pop :
			ratio += indiv.gene

		ratio = ratio/len(self._pop)
		return ratio

	def __str__(self) :
		cpt = 0
		retour = ""
		for indiv in self._pop :
			cpt += 1

			if(cpt > 1) :
				retour = retour + "\n"
			retour = retour + str(cpt) + " : " + str(indiv)

		return retour

	def __iter__(self) :
		return PopulationItr(self)


class PopulationItr:
	def __init__(self, population) :
		self._population = population
		self._position = -1

	def __next__(self) :
		if self._position >= self._population.size() - 1 :
			raise StopIteration

		self._position += 1
		return self._population[self._position]


def main() :
	pop = Population(20)
	pop.initializePopulation()
	print(pop)

	for indiv in pop :
		print(str(indiv.fitness))


if __name__ == "__main__" :
	main()
