# Supplementary material for: To Cooperate or Not to Cooperate: Why Behavioural Mechanisms Matter
Source: PLoS Comput Biol. 2016 May 5;12(5):e1004886. doi: 10.1371/journal.pcbi.1004886 (PMC4858277; doi:10.1371/journal.pcbi.1004886)
Supplement: S1 Code — (GZ) [file pcbi.1004886.s005.gz › StagHuntExperiments/RoboticExperiments/doc/org/xsl/docbook.xsl]

<?xml version="1.0" encoding="utf-8"?>
<!--
   Copyright (c) 2002 Douglas Gregor <doug.gregor -at- gmail.com>

   Distributed under the Boost Software License, Version 1.0.
   (See accompanying file LICENSE_1_0.txt or copy at
   http://www.boost.org/LICENSE_1_0.txt)
  -->
<xsl:stylesheet xmlns:xsl="http://www.w3.org/1999/XSL/Transform"
                xmlns:xi="http://www.w3.org/2001/XInclude"
                version="1.0">
  <xsl:include href="reference.xsl"/>

  <xsl:output method="xml"
    doctype-public="-//OASIS//DTD DocBook XML V4.2//EN"
    doctype-system="http://www.oasis-open.org/docbook/xml/4.2/docbookx.dtd"/>

  <!-- The maximum number of columns allowed in preformatted text -->
  <xsl:param name="max-columns" select="78"/>

  <!-- The root of the Boost directory -->
  <xsl:param name="boost.root" select="'../..'"/>

  <!-- A space-separated list of libraries to include in the
       output. If this list is empty, all libraries will be included. -->
  <xsl:param name="boost.include.libraries" select="''"/>

  <!-- Whether to rewrite relative URL's to point to the website -->
  <xsl:param name="boost.url.prefix"/>

  <!-- A space-separated list of xml elements in the input file for which
       whitespace should be preserved -->
  <xsl:preserve-space elements="*"/>

  <!-- The root for boost headers -->
  <xsl:param name="boost.header.root">
    <xsl:if test="$boost.url.prefix">
      <xsl:value-of select="$boost.url.prefix"/>
      <xsl:text>/</xsl:text>
    </xsl:if>
    <xsl:value-of select="$boost.root"/>
  </xsl:param>

  <!-- The prefix for 'boost:' links. -->
  <xsl:variable name="boost.protocol.text">
    <xsl:if test="($boost.url.prefix != '') and (contains($boost.root, '://') = 0)">
      <xsl:value-of select="concat($boost.url.prefix, '/', $boost.root)"/>
    </xsl:if>
    <xsl:if test="($boost.url.prefix = '') or contains($boost.root, '://')">
      <xsl:value-of select="$boost.root"/>
    </xsl:if>
  </xsl:variable>

  <xsl:template match="library-reference">
    <xsl:choose>
      <xsl:when test="ancestor::library-reference">
        <xsl:apply-templates/>
      </xsl:when>
      <xsl:otherwise>
        <section>
          <xsl:choose>
            <xsl:when test="@id">
              <xsl:attribute name="id">
                <xsl:value-of select="@id"/>
              </xsl:attribute>
            </xsl:when>
            <xsl:when test="ancestor::library/attribute::id">
              <xsl:attribute name="id">
                <xsl:value-of select="ancestor::library/attribute::id"/>
                <xsl:text>.reference</xsl:text>
              </xsl:attribute>
            </xsl:when>
          </xsl:choose>
          <xsl:if test="not(title)">
            <title>
              <xsl:text>Reference</xsl:text>
            </title>
          </xsl:if>

          <xsl:if test="concept">
            <section>
              <xsl:choose>
                <xsl:when test="@id">
                  <xsl:attribute name="id">
                    <xsl:value-of select="@id"/>
                    <xsl:text>.concepts</xsl:text>
                  </xsl:attribute>
                </xsl:when>
                <xsl:when test="ancestor::library/attribute::id">
                  <xsl:attribute name="id">
                    <xsl:value-of select="ancestor::library/attribute::id"/>
                    <xsl:text>.concepts</xsl:text>
                  </xsl:attribute>
                </xsl:when>
              </xsl:choose>

              <title>Concepts</title>

              <itemizedlist>
                <xsl:for-each select="concept">
                  <listitem><simpara>
                    <xsl:call-template name="internal-link">
                      <xsl:with-param name="to">
                        <xsl:call-template name="generate.id"/>
                      </xsl:with-param>
                      <xsl:with-param name="text" select="@name"/>
                    </xsl:call-template>
                  </simpara></listitem>
                </xsl:for-each>
              </itemizedlist>
            </section>
          </xsl:if>

          <xsl:apply-templates/>
        </section>
      </xsl:otherwise>
    </xsl:choose>
  </xsl:template>

  <xsl:template match="header">
    <xsl:if test="*">
      <section>
        <xsl:attribute name="id">
          <xsl:call-template name="generate.id"/>
        </xsl:attribute>

        <title>
          <xsl:text>Header &lt;</xsl:text>
          <ulink>
            <xsl:attribute name="url">
              <xsl:value-of select="$boost.header.root"/>
              <xsl:text>/</xsl:text>
              <xsl:value-of select="@name"/>
            </xsl:attribute>
            <xsl:value-of select="@name"/>
          </ulink>
          <xsl:text>&gt;</xsl:text>
        </title>

        <xsl:apply-templates select="para|section" mode="annotation"/>

        <xsl:if test="macro">
          <xsl:call-template name="synopsis">
            <xsl:with-param name="text">
              <xsl:apply-templates mode="synopsis" select="macro">
                <xsl:with-param name="indentation" select="0"/>
              </xsl:apply-templates>
            </xsl:with-param>
          </xsl:call-template>
        </xsl:if>

        <xsl:if test="descendant::class|descendant::struct|descendant::union
                     |descendant::function|descendant::free-function-group
                     |descendant::overloaded-function|descendant::enum
                     |descendant::typedef">
          <xsl:call-template name="synopsis">
            <xsl:with-param name="text">
              <xsl:apply-templates mode="synopsis"
                select="namespace|class|struct|union
                       |function|free-function-group
                       |overloaded-function|enum
                       |typedef">
                <xsl:with-param name="indentation" select="0"/>
              </xsl:apply-templates>
            </xsl:with-param>
          </xsl:call-template>
        </xsl:if>

        <xsl:apply-templates mode="namespace-reference"/>
      </section>
    </xsl:if>
  </xsl:template>

  <xsl:template match="header" mode="generate.id">
    <xsl:text>header.</xsl:text>
    <xsl:value-of select="translate(@name, '/.', '._')"/>
  </xsl:template>

  <xsl:template match="*" mode="passthrough">
    <xsl:copy-of select="."/>
  </xsl:template>

  <xsl:template name="monospaced">
    <xsl:param name="text"/>
    <computeroutput><xsl:value-of select="$text"/></computeroutput>
  </xsl:template>

  <!-- Linking -->
  <xsl:template match="ulink">
    <xsl:copy>
      <xsl:copy-of select="@*"/>
      <xsl:attribute name="url">
        <xsl:choose>
          <xsl:when test="starts-with(@url, 'boost:/')">
            <xsl:value-of select="concat($boost.protocol.text, substring-after(@url, 'boost:'))"/>
          </xsl:when>
          <xsl:when test="starts-with(@url, 'boost:')">
            <xsl:value-of select="concat($boost.protocol.text, '/', substring-after(@url, 'boost:'))"/>
          </xsl:when>
          <xsl:when test="$boost.url.prefix != '' and not(contains(@url, ':') or starts-with(@url, '//'))">
            <xsl:value-of select="concat($boost.url.prefix, '/', @url)"/>
          </xsl:when>
          <xsl:otherwise>
            <xsl:value-of select="@url"/>
          </xsl:otherwise>
        </xsl:choose>
      </xsl:attribute>
      <xsl:apply-templates/>
    </xsl:copy>
  </xsl:template>
  <xsl:template name="internal-link">
    <xsl:param name="to"/>
    <xsl:param name="text"/>
    <xsl:param name="highlight" select="false()"/>

    <link linkend="{$to}">
      <xsl:if test="$highlight">
        <xsl:call-template name="source-highlight">
          <xsl:with-param name="text" select="$text"/>
        </xsl:call-template>
      </xsl:if>
      <xsl:if test="not($highlight)">
        <xsl:value-of select="string($text)"/>
      </xsl:if>
    </link>
  </xsl:template>

  <xsl:template name="anchor">
    <xsl:param name="to"/>
    <xsl:param name="text"/>
    <xsl:param name="highlight" select="false()"/>

    <anchor id="{$to}"/>
    <xsl:if test="$highlight">
      <xsl:call-template name="source-highlight">
        <xsl:with-param name="text" select="$text"/>
      </xsl:call-template>
    </xsl:if>
    <xsl:if test="not($highlight)">
      <xsl:value-of select="$text"/>
    </xsl:if>
  </xsl:template>

  <xsl:template name="link-or-anchor">
    <xsl:param name="to"/>
    <xsl:param name="text"/>

    <!-- True if we should create an anchor, otherwise we will create
         a link. If you require more control (e.g., with the possibility of
         having no link or anchor), set link-type instead: if present, it
         takes precedence. -->
    <xsl:param name="is-anchor"/>

    <!-- 'anchor', 'link', or 'none' -->
    <xsl:param name="link-type">
      <xsl:choose>
        <xsl:when test="$is-anchor">
          <xsl:text>anchor</xsl:text>
        </xsl:when>
        <xsl:otherwise>
          <xsl:text>link</xsl:text>
        </xsl:otherwise>
      </xsl:choose>
    </xsl:param>

    <xsl:param name="highlight" select="false()"/>

    <xsl:choose>
      <xsl:when test="$link-type='anchor'">
        <xsl:call-template name="anchor">
          <xsl:with-param name="to" select="$to"/>
          <xsl:with-param name="text" select="$text"/>
          <xsl:with-param name="highlight" select="$highlight"/>
        </xsl:call-template>
      </xsl:when>
      <xsl:when test="$link-type='link'">
        <xsl:call-template name="internal-link">
          <xsl:with-param name="to" select="$to"/>
          <xsl:with-param name="text" select="$text"/>
          <xsl:with-param name="highlight" select="$highlight"/>
        </xsl:call-template>
      </xsl:when>
      <xsl:when test="$link-type='none'">
        <xsl:if test="$highlight">
          <xsl:call-template name="source-highlight">
            <xsl:with-param name="text" select="$text"/>
          </xsl:call-template>
        </xsl:if>
        <xsl:if test="not($highlight)">
          <xsl:value-of select="$text"/>
        </xsl:if>
      </xsl:when>
      <xsl:otherwise>
        <xsl:message>
Error: XSL template 'link-or-anchor' called with invalid link-type '<xsl:value-of select="$link-type"/>'
        </xsl:message>
      </xsl:otherwise>
    </xsl:choose>
  </xsl:template>

  <xsl:template name="separator"/>

  <xsl:template name="reference-documentation">
    <xsl:param name="name"/>
    <xsl:param name="refname"/>
    <xsl:param name="purpose"/>
    <xsl:param name="anchor"/>
    <xsl:param name="synopsis"/>
    <xsl:param name="text"/>

    <refentry id="{$anchor}">
      <refmeta>
        <refentrytitle><xsl:value-of select="$name"/></refentrytitle>
        <manvolnum>3</manvolnum>
      </refmeta>
      <refnamediv>
        <refname><xsl:value-of select="$refname"/></refname>
        <refpurpose>
		  <xsl:apply-templates mode="purpose" select="$purpose"/>
		</refpurpose>
      </refnamediv>
      <refsynopsisdiv>
        <synopsis>
          <xsl:copy-of select="$synopsis"/>
        </synopsis>
      </refsynopsisdiv>
      <xsl:if test="not(string($text)='')">
        <refsect1>
          <title>Description</title>
          <xsl:copy-of select="$text"/>
        </refsect1>
      </xsl:if>
    </refentry>
  </xsl:template>

  <xsl:template name="member-documentation">
    <xsl:param name="name"/>
    <xsl:param name="text"/>

    <refsect2>
      <title><xsl:copy-of select="$name"/></title>
      <xsl:copy-of select="$text"/>
    </refsect2>
  </xsl:template>

  <xsl:template name="preformatted">
    <xsl:param name="text"/>

    <literallayout class="monospaced">
      <xsl:copy-of select="$text"/>
    </literallayout>
  </xsl:template>

  <xsl:template name="synopsis">
    <xsl:param name="text"/>

    <synopsis>
      <xsl:copy-of select="$text"/>
    </synopsis>
  </xsl:template>

  <!-- Fallthrough for DocBook elements -->
  <xsl:template match="*">
    <xsl:element name="{name(.)}">
      <xsl:for-each select="./@*">
        <xsl:choose>
          <xsl:when test="local-name(.)='last-revision'">
            <xsl:attribute
              name="rev:last-revision"
              namespace="http://www.cs.rpi.edu/~gregod/boost/tools/doc/revision">
              <xsl:value-of select="."/>
            </xsl:attribute>
          </xsl:when>
          <xsl:otherwise>
            <xsl:attribute name="{name(.)}">
              <xsl:value-of select="."/>
            </xsl:attribute>
          </xsl:otherwise>
        </xsl:choose>
      </xsl:for-each>
      <xsl:apply-templates/>
    </xsl:element>
  </xsl:template>

  <xsl:template match="code">
    <computeroutput>
      <xsl:apply-templates mode="annotation"/>
    </computeroutput>
  </xsl:template>

  <xsl:template match="bold">
    <emphasis role="bold">
      <xsl:apply-templates mode="annotation"/>
    </emphasis>
  </xsl:template>

  <xsl:template match="library">
    <xsl:if test="not(@html-only = 1) and
                  ($boost.include.libraries='' or
                   contains($boost.include.libraries, @id))">
      <chapter>
        <xsl:copy-of select="@*[not(contains(' last-revision name dirname html-only url ', concat(' ',local-name(),' ')))]"/>
        <xsl:if test="not(@id)">
          <xsl:attribute name="id">
            <xsl:call-template name="generate.id"/>
          </xsl:attribute>
        </xsl:if>

        <xsl:if test="@last-revision">
          <xsl:attribute
            name="rev:last-revision"
            namespace="http://www.cs.rpi.edu/~gregod/boost/tools/doc/revision">
            <xsl:value-of select="@last-revision"/>
          </xsl:attribute>
        </xsl:if>
        <xsl:apply-templates/>
      </chapter>
    </xsl:if>
  </xsl:template>

  <xsl:template match="chapter">
    <xsl:if test="$boost.include.libraries=''">
      <chapter>
        <xsl:for-each select="./@*">
          <xsl:attribute name="{name(.)}">
            <xsl:value-of select="."/>
          </xsl:attribute>
        </xsl:for-each>

        <xsl:apply-templates/>
      </chapter>
    </xsl:if>
  </xsl:template>

  <xsl:template match="boostbook">
    <book>
      <xsl:copy-of select="@*[not(contains(' last-revision name dirname html-only url ', concat(' ',local-name(),' ')))]"/>
      <xsl:apply-templates/>
    </book>
  </xsl:template>

  <xsl:template match="programlisting">
    <programlisting><xsl:apply-templates/></programlisting>
  </xsl:template>

  <!-- These DocBook elements have special meaning. Use the annotation mode -->
  <xsl:template match="classname|methodname|functionname|enumname|
                       macroname|headername|globalname">
    <computeroutput>
      <xsl:apply-templates select="." mode="annotation"/>
    </computeroutput>
  </xsl:template>

  <xsl:template match="libraryname|conceptname">
    <xsl:apply-templates select="." mode="annotation"/>
  </xsl:template>

  <xsl:template match="description">
    <xsl:apply-templates mode="annotation"/>
  </xsl:template>

  <!-- Swallow using-namespace and using-class directives along with
       last-revised elements -->
  <xsl:template match="using-namespace|using-class|last-revised"/>

  <!-- If there is no "namespace-reference" mode, forward to
       "reference" mode -->
  <xsl:template match="*" mode="namespace-reference">
    <xsl:apply-templates select="." mode="reference"/>
  </xsl:template>

  <!-- Make the various blocks immediately below a "part" be
       "chapter"-s. Must also take into account turning
       chapters within chpaters into sections. -->
  <xsl:template match="part/part|part/article">
    <chapter>
      <xsl:for-each select="./@*">
        <xsl:attribute name="{name(.)}">
          <xsl:value-of select="."/>
        </xsl:attribute>
      </xsl:for-each>
      <xsl:apply-templates/>
    </chapter>
  </xsl:template>
  <xsl:template match="part/part/partinfo|part/article/articleinfo">
    <chapterinfo><xsl:apply-templates/></chapterinfo>
  </xsl:template>
  <xsl:template match="part/part/chapter|part/part/appendix">
    <section>
      <xsl:for-each select="./@*">
        <xsl:attribute name="{name(.)}">
          <xsl:value-of select="."/>
        </xsl:attribute>
      </xsl:for-each>
      <xsl:apply-templates/>
    </section>
  </xsl:template>
  <xsl:template match="part/part/chapter/chapterinfo|part/part/appendix/appendixinfo">
    <sectioninfo><xsl:apply-templates/></sectioninfo>
  </xsl:template>

  <!-- Header link comment to be inserted at the start of a reference page's
       synopsis -->
  <xsl:template name="header-link">
    <xsl:if test="ancestor::header">
      <xsl:call-template name="highlight-comment">
        <xsl:with-param name="text">
          <xsl:text>// In header: &lt;</xsl:text>
          <xsl:call-template name="internal-link">
            <xsl:with-param name="to">
              <xsl:call-template name="generate.id">
                <xsl:with-param name="node" select="ancestor::header[1]"/>
              </xsl:call-template>
            </xsl:with-param>
            <xsl:with-param name="text" select="ancestor::header[1]/@name" />
          </xsl:call-template>
          <xsl:text>&gt;&#10;&#10;</xsl:text>
        </xsl:with-param>
      </xsl:call-template>
    </xsl:if>
  </xsl:template>
</xsl:stylesheet>
