# Supplementary material for: To Cooperate or Not to Cooperate: Why Behavioural Mechanisms Matter
Source: PLoS Comput Biol. 2016 May 5;12(5):e1004886. doi: 10.1371/journal.pcbi.1004886 (PMC4858277; doi:10.1371/journal.pcbi.1004886)
Supplement: S1 Code — (GZ) [file pcbi.1004886.s005.gz › StagHuntExperiments/RoboticExperiments/modules/fastsim_multi2/radar.cpp]

#include <iostream>
#include "radar.hpp"


namespace fastsim
{
  int Radar :: update(const Posture& pos,
		      const boost::shared_ptr<Map>& map)
  {
    const Goal& g = map->get_goals()[_color];
    float angle = normalize_angle_2pi(atan2(g.get_y() - pos.y(), g.get_x() - pos.x())
				  - pos.theta());
    float x, y;
    bool not_visible = _through_walls ? false :
      map->check_inter_real(pos.x(), pos.y(), g.get_x(), g.get_y(), x, y);
    if (not_visible && !_through_walls)
    {
      _activated_slice = -1;
      return -1;
    }
    float xi = _inc;
    for (size_t i = 0; i < _nb_slices + 1; ++i)
    {
			if (angle < xi)
			  return (_activated_slice = i % _nb_slices);
			xi += _inc;
    }
    //    assert(0);
    return -1;
  }
}
