# Supplementary material for: To Cooperate or Not to Cooperate: Why Behavioural Mechanisms Matter
Source: PLoS Comput Biol. 2016 May 5;12(5):e1004886. doi: 10.1371/journal.pcbi.1004886 (PMC4858277; doi:10.1371/journal.pcbi.1004886)
Supplement: S1 Code — (GZ) [file pcbi.1004886.s005.gz › StagHuntExperiments/RoboticExperiments/modules/nn2/af.hpp]

//| This file is a part of the sferes2 framework.
//| Copyright 2009, ISIR / Universite Pierre et Marie Curie (UPMC)
//| Main contributor(s): Jean-Baptiste Mouret, mouret@isir.fr
//|
//| This software is a computer program whose purpose is to facilitate
//| experiments in evolutionary computation and evolutionary robotics.
//|
//| This software is governed by the CeCILL license under French law
//| and abiding by the rules of distribution of free software.  You
//| can use, modify and/ or redistribute the software under the terms
//| of the CeCILL license as circulated by CEA, CNRS and INRIA at the
//| following URL "http://www.cecill.info".
//|
//| As a counterpart to the access to the source code and rights to
//| copy, modify and redistribute granted by the license, users are
//| provided only with a limited warranty and the software's author,
//| the holder of the economic rights, and the successive licensors
//| have only limited liability.
//|
//| In this respect, the user's attention is drawn to the risks
//| associated with loading, using, modifying and/or developing or
//| reproducing the software by the user in light of its specific
//| status of free software, that may mean that it is complicated to
//| manipulate, and that also therefore means that it is reserved for
//| developers and experienced professionals having in-depth computer
//| knowledge. Users are therefore encouraged to load and test the
//| software's suitability as regards their requirements in conditions
//| enabling the security of their systems and/or data to be ensured
//| and, more generally, to use and operate it in the same conditions
//| as regards security.
//|
//| The fact that you are presently reading this means that you have
//| had knowledge of the CeCILL license and that you accept its terms.

#ifndef _NN_AF_HPP_
#define _NN_AF_HPP_

#include "params.hpp"

// classic activation functions
namespace nn
{
  template <typename P = params::Dummy>
  class Af
  {
  public:
    typedef P params_t;
    const params_t& get_params() const  { return _params; }
    params_t& get_params() { return _params; }
    void set_params(const params_t& params) { _params = params; }
    void init() {}
    Af() {}
  protected:
    params_t _params;
  };

  // -1 to +1 sigmoid
  template <typename P>
  struct AfTanh : public Af<P>
  {
    typedef P params_t;
    static const float lambda = 5.0f;
    AfTanh() { assert(trait<P>::size(this->_params) == 1); }
    float operator()(float p) const
    {
      return tanh(p * lambda + trait<P>::single_value(this->_params));
    }
  protected:
  };
  // -1 to +1 sigmoid
  template <typename P = float>
  struct AfTanhNoBias : public Af<P>
  {
    typedef params::Dummy params_t;
    static const float lambda = 5.0f;
    AfTanhNoBias() { }
    float operator()(float p) const
    {
      return tanh(p * lambda);
    }
  };


  template <typename P = float>
  struct AfSigmoidNoBias : public Af<>
  {
    typedef params::Dummy params_t;
    static const float lambda = 5.0f;
    AfSigmoidNoBias() { }
    float operator()(float p) const { return 1.0 / (exp(-p * lambda) + 1); }
  protected:
  };

  template <typename P = float>
  struct AfSigmoidBias : public Af<P>
  {
    typedef P params_t;
    static const float lambda = 5.0f;
    AfSigmoidBias() { assert(this->_params.size() == 1); }
    float operator()(float p) const
    {
      return 1.0 / (exp(-p + trait<P>::single_value(this->_params) * lambda) + 1);
    }
  protected:
  };

  // copy input to output
  // store an arbitrary parameter
  template<typename P = params::Dummy>
  struct AfDirect : public Af<P>
  {
    typedef P params_t;
    float operator()(float p) const { return p; }
  };

  // copy input to output
  template<typename T>
  struct AfDirectT : public Af<params::Dummy>
  {
    typedef params::Dummy params_t;
    T operator()(T p) const { return p; }
  };

}

#endif
