# Supplementary material for: To Cooperate or Not to Cooperate: Why Behavioural Mechanisms Matter
Source: PLoS Comput Biol. 2016 May 5;12(5):e1004886. doi: 10.1371/journal.pcbi.1004886 (PMC4858277; doi:10.1371/journal.pcbi.1004886)
Supplement: S1 Code — (GZ) [file pcbi.1004886.s005.gz › StagHuntExperiments/RoboticExperiments/sferes/ea/dom_sort.hpp]

//| This file is a part of the sferes2 framework.
//| Copyright 2009, ISIR / Universite Pierre et Marie Curie (UPMC)
//| Main contributor(s): Jean-Baptiste Mouret, mouret@isir.fr
//|
//| This software is a computer program whose purpose is to facilitate
//| experiments in evolutionary computation and evolutionary robotics.
//|
//| This software is governed by the CeCILL license under French law
//| and abiding by the rules of distribution of free software.  You
//| can use, modify and/ or redistribute the software under the terms
//| of the CeCILL license as circulated by CEA, CNRS and INRIA at the
//| following URL "http://www.cecill.info".
//|
//| As a counterpart to the access to the source code and rights to
//| copy, modify and redistribute granted by the license, users are
//| provided only with a limited warranty and the software's author,
//| the holder of the economic rights, and the successive licensors
//| have only limited liability.
//|
//| In this respect, the user's attention is drawn to the risks
//| associated with loading, using, modifying and/or developing or
//| reproducing the software by the user in light of its specific
//| status of free software, that may mean that it is complicated to
//| manipulate, and that also therefore means that it is reserved for
//| developers and experienced professionals having in-depth computer
//| knowledge. Users are therefore encouraged to load and test the
//| software's suitability as regards their requirements in conditions
//| enabling the security of their systems and/or data to be ensured
//| and, more generally, to use and operate it in the same conditions
//| as regards security.
//|
//| The fact that you are presently reading this means that you have
//| had knowledge of the CeCILL license and that you accept its terms.


#ifndef DOM_SORT_HPP
#define DOM_SORT_HPP

#include <sferes/eval/parallel.hpp>
//#warning NEW algorithm for NSGA-2 (2 objectives)-> define SFERES_FAST_DOMSORT !
namespace sferes
{
  namespace ea
  {
    namespace _dom_sort
    {
      template<typename Phen>
      struct count_dom
      {
	const std::vector<Phen>& pop;
	std::vector<size_t>& n;
	std::vector<std::vector<size_t> >& s;
	std::vector<size_t>& r;

	~count_dom() { }
	count_dom(const std::vector<Phen>& pop_,
		  std::vector<size_t>& n_,
		  std::vector<std::vector<size_t> >& s_,
		  std::vector<size_t>& r_) :
	  pop(pop_), n(n_), s(s_), r(r_)
	{}
	count_dom(const count_dom& ev) :
	  pop(ev.pop), n(ev.n), s(ev.s), r(ev.r) {}
	void operator() (const parallel::range_t& range) const
	{
	  assert(n.size() == pop.size());
	  assert(s.size() == pop.size());
	  for (size_t p = range.begin(); p != range.end(); ++p)
	    {
	      assert(s[p].empty());
	      n[p] = 0;
	      for (size_t q = 0; q < pop.size(); ++q)
		{
		  int flag = fit::dominate_flag(pop[p], pop[q]);
		  if (flag > 0)
		    s[p].push_back(q);
		  else if (flag < 0)
		    ++n[p];
		}
	      if (n[p] == 0)
		r[p] = 0;
	    }
	}
      };


      // cf deb's paper on NSGA-2 :
      /// @article{deb2002nsga,
      // title={{NSGA-II}},
      //   author={Deb, K. and Pratap, A. and Agarwal, S. and Meyarivan, T. and Fast, A. and Algorithm, E.M.G.},
      //  journal={IEEE transactions on evolutionary computation},
      //   volume={6},
      //  number={2},
      //  year={2002}
      // }
      // this algorithm is in O(n^2)
      template<typename Indiv>
      inline void sort_deb(const std::vector<Indiv>& pop,
			   std::vector<std::vector<Indiv> >& fronts,
			   std::vector<size_t>& ranks)
      {
	assert(!pop.empty());
	std::vector<std::vector<size_t> > s(pop.size());
	std::vector<std::vector<size_t> > f(1);
	std::vector<size_t> n(pop.size());
	ranks.resize(pop.size());

	std::fill(ranks.begin(), ranks.end(), pop.size());

#ifndef NDEBUG
	BOOST_FOREACH(const Indiv& ind, pop)
	  for (size_t i = 0; i < ind->fit().objs().size(); ++i)
	    { assert(!std::isnan(ind->fit().objs()[i])); }
#endif

	parallel::p_for(parallel::range_t(0, pop.size()),
			_dom_sort::count_dom<Indiv>(pop, n, s, ranks));

	for (size_t i = 0; i < pop.size(); ++i)
	  if (ranks[i] == 0)
	    f[0].push_back(i);

#ifndef NDEBUG
	BOOST_FOREACH(size_t k, n)
	  { assert(k < pop.size()); }

#endif
	assert(!f[0].empty());
	// second step : make layers
	size_t i = 0;
	while (!f[i].empty())
	  {
	    f.push_back(std::vector<size_t>());
	    for (size_t pp = 0; pp < f[i].size(); ++pp)
	      {
		size_t p = f[i][pp];
		for (size_t k = 0; k < s[p].size(); ++k)
		  {
		    size_t q = s[p][k];
		    assert(q != p);
		    assert(n[q] != 0);
		    --n[q];
		    if (n[q] == 0)
		      {
			ranks[q] = i + 1;
			f.back().push_back(q);
		      }
		  }
	      }
	    ++i;
	    assert(i < f.size());
	  }

#ifndef NDEBUG
	size_t size = 0;
	BOOST_FOREACH(std::vector<size_t>& v, f)
	  size += v.size();
	assert(size == pop.size());
#endif

	// copy indivs to the res
	fronts.clear();
	fronts.resize(f.size());
	for (unsigned i = 0; i < f.size(); ++i)
	  for (unsigned j = 0; j < f[i].size(); ++j)
	    fronts[i].push_back(pop[f[i][j]]);

	assert(fronts.back().size() == 0);
	fronts.pop_back();
	assert(!fronts.empty());
	assert(!fronts[0].empty());
      }

      template<typename T>
      inline std::vector<T> new_vector(const T& t)
      {
	std::vector<T> v;
	v.push_back(t);
	return v;
      }

      struct _comp_fronts
      {
	// this functor is ONLY for dom_sort_fast2
	template<typename T>
	bool operator()(const T& f2, const T& f1)
	{
	  assert(f1.size() == 1);
	  assert(f1[0]->fit().objs().size() == 2);
	  // we only need to compare f1 to the value of the last element of f2
	  if (f1[0]->fit().obj(1) < f2.back()->fit().obj(1))
	    return true;
	  else
	    return false;
	}
      };

      // see M. T. Jensen, 2003
      template<typename Indiv>
      inline void sort_2objs(const std::vector<Indiv>& pop,
			     std::vector<std::vector<Indiv> > & f,
			     std::vector<size_t>& ranks)
      {
	std::vector<Indiv> p = pop;
	parallel::sort(p.begin(), p.end(), fit::compare_objs_lex());
	f.push_back(new_vector(p[0]));
	size_t e = 0;
	for (size_t i = 1; i < p.size(); ++i)
	  {
	    if (p[i]->fit().obj(1) > f[e].back()->fit().obj(1)) // !dominate(si, f_e)
	      {
		typename std::vector<std::vector<Indiv> >::iterator b =
		  std::lower_bound(f.begin(), f.end(), new_vector(p[i]),
				   _comp_fronts());
		assert(b != f.end());
		b->push_back(p[i]);
	      }
	    else
	      {
		++e;
		f.push_back(new_vector(p[i]));
	      }
	  }
	// assign ranks to follow the interface
	for (size_t i = 0; i < f.size(); ++i)
	  for (size_t j = 0; j < f[i].size(); ++j)
	    f[i][j]->set_rank(i);
      }
    }

    template<typename Indiv>
    inline void dom_sort(const std::vector<Indiv>& pop,
			 std::vector<std::vector<Indiv> >& fronts,
			 std::vector<size_t>& ranks)
    {
#ifdef SFERES_FAST_DOMSORT
      if (pop[0]->fit().objs().size() == 2)
	_dom_sort::sort_2objs(pop, fronts, ranks);
      else
#endif
	_dom_sort::sort_deb(pop, fronts, ranks);
    }
  }
}

#endif
