# Supplementary material for: To Cooperate or Not to Cooperate: Why Behavioural Mechanisms Matter
Source: PLoS Comput Biol. 2016 May 5;12(5):e1004886. doi: 10.1371/journal.pcbi.1004886 (PMC4858277; doi:10.1371/journal.pcbi.1004886)
Supplement: S1 Code — (GZ) [file pcbi.1004886.s005.gz › StagHuntExperiments/RoboticExperiments/scripts/add_license.sh]

#!/bin/sh
set -x
PATHS='sferes scripts tests modules/nn modules/cartpole'
FILES=`find $PATHS |egrep "(.hpp|.cpp)$"`
for i in $FILES; do
    grep -v "//|" $i >/tmp/file
    cp scripts/license_cpp.txt $i
    cat /tmp/file >> $i
done

FILES=`find $PATHS |egrep "(wscript|.py)$"`
FILES="$FILES wscript"
for i in $FILES; do
    grep -v "#|" $i|grep -v "#!" >/tmp/file
    cat scripts/license_py.txt >> $i
    cat /tmp/file >> $i
done
