# Supplementary material for: To Cooperate or Not to Cooperate: Why Behavioural Mechanisms Matter
Source: PLoS Comput Biol. 2016 May 5;12(5):e1004886. doi: 10.1371/journal.pcbi.1004886 (PMC4858277; doi:10.1371/journal.pcbi.1004886)
Supplement: S1 Code — (GZ) [file pcbi.1004886.s005.gz › StagHuntExperiments/RoboticExperiments/modules/fastsim/simu_fastsim.hpp]

#ifndef SIMU_FASTSIM_HPP_
#define SIMU_FASTSIM_HPP_

#include <sferes/simu/simu.hpp>
#include "fastsim.hpp"

namespace sferes
{
  namespace simu
  {
    SFERES_SIMU(Fastsim, Simu)
    {
      public:
        Fastsim() :
          _robot(20.0f)
        {
          _map = boost::shared_ptr<fastsim::Map>(new fastsim::Map(Params::simu::map_name(), 600.0f));
        }
        Fastsim(const fastsim::Map & m) :
          _robot(20.0f)
        {
          _map = boost::shared_ptr<fastsim::Map>(new fastsim::Map(m));
        }
        ~Fastsim(){}
        void init()
        {}
        void refresh() { _map->update(_robot.get_pos()); }
        void init_view(bool dump = false)
        {
          _display =
            boost::shared_ptr<fastsim::Display>(new fastsim::Display(_map, _robot));
        }
        void set_map(const boost::shared_ptr<fastsim::Map>& map) { _map = map; }
        void refresh_view()
        {
          _display->update();
        }
        void refresh_map_view()
        {
          _display->update_map();
        }
        void switch_map()
        {
          _map->terrain_switch(Params::simu::alt_map_name());
        }
        void reset_map()
        {
          _map->terrain_switch(Params::simu::map_name());
        }
        void move_robot(float v1, float v2) { _robot.move(v1, v2, _map); }

        boost::shared_ptr<fastsim::Map> map() { return _map; }
        const boost::shared_ptr<fastsim::Map> map() const { return _map; }

        fastsim::Robot& robot() { return _robot; }
        const fastsim::Robot& robot() const { return _robot; }

        fastsim::Display& display() {return *_display; }
      protected:
        fastsim::Robot _robot;
        boost::shared_ptr<fastsim::Map> _map;
        boost::shared_ptr<fastsim::Display> _display;

    };
  }
}

#endif
