# Supplementary material for: To Cooperate or Not to Cooperate: Why Behavioural Mechanisms Matter
Source: PLoS Comput Biol. 2016 May 5;12(5):e1004886. doi: 10.1371/journal.pcbi.1004886 (PMC4858277; doi:10.1371/journal.pcbi.1004886)
Supplement: S1 Code — (GZ) [file pcbi.1004886.s005.gz › StagHuntExperiments/TheoriticalExperiments/launchRuns.py]

#!/usr/bin/python3

import os
import argparse

parser = argparse.ArgumentParser()
parser.add_argument('-n', type = int, help = "Number of runs", default = 30)
args = parser.parse_args()

print("- With an initial hare hunters population")
for i in range(0, args.n) :
	print("\tRun " + str(i) + " : ")
	os.system('./TheoriticalExperiment.py -c config_hare.cfg')

print("- With an initial random population")
for i in range(0, args.n) :
	print("\tRun " + str(i) + " : ")
	os.system('./TheoriticalExperiment.py -c config_random.cfg')
