# Supplementary material for: To Cooperate or Not to Cooperate: Why Behavioural Mechanisms Matter
Source: PLoS Comput Biol. 2016 May 5;12(5):e1004886. doi: 10.1371/journal.pcbi.1004886 (PMC4858277; doi:10.1371/journal.pcbi.1004886)
Supplement: S1 Code — (GZ) [file pcbi.1004886.s005.gz › StagHuntExperiments/RoboticExperiments/modules/nn/arch_nn.hpp]

//| This file is a part of the sferes2 framework.
//| Copyright 2009, ISIR / Universite Pierre et Marie Curie (UPMC)
//| Main contributor(s): Jean-Baptiste Mouret, mouret@isir.fr
//|
//| This software is a computer program whose purpose is to facilitate
//| experiments in evolutionary computation and evolutionary robotics.
//| 
//| This software is governed by the CeCILL license under French law
//| and abiding by the rules of distribution of free software.  You
//| can use, modify and/ or redistribute the software under the terms
//| of the CeCILL license as circulated by CEA, CNRS and INRIA at the
//| following URL "http://www.cecill.info".
//| 
//| As a counterpart to the access to the source code and rights to
//| copy, modify and redistribute granted by the license, users are
//| provided only with a limited warranty and the software's author,
//| the holder of the economic rights, and the successive licensors
//| have only limited liability.
//|
//| In this respect, the user's attention is drawn to the risks
//| associated with loading, using, modifying and/or developing or
//| reproducing the software by the user in light of its specific
//| status of free software, that may mean that it is complicated to
//| manipulate, and that also therefore means that it is reserved for
//| developers and experienced professionals having in-depth computer
//| knowledge. Users are therefore encouraged to load and test the
//| software's suitability as regards their requirements in conditions
//| enabling the security of their systems and/or data to be ensured
//| and, more generally, to use and operate it in the same conditions
//| as regards security.
//|
//| The fact that you are presently reading this means that you have
//| had knowledge of the CeCILL license and that you accept its terms.


#ifndef ARCH_NN_HPP_
#define ARCH_NN_HPP_

#include <sferes/ctrl.hpp>
#include <modules/nn/nn.hpp>

namespace sferes
{
  namespace ctrl
  {
    // Non-fixed topology
    SFERES_ARCH(ArchNN, Arch)
    {
    public:
      typedef nn::Neuron<typename Params::nn::potential_t, 
	typename Params::nn::activation_t> neuron_t;
      typedef nn::NN<neuron_t, nn::Connection> nn_t;

      ArchNN() :
	SFERES_PARENT(ArchNN, Arch)(Params::nn::nb_inputs, Params::nn::nb_outputs)
	{}
      // COPY the nn (slow ...)
      void set_nn(const nn_t& nn)
      {
	assert(nn.get_nb_inputs() == this->_inputs.size());
	assert(nn.get_nb_outputs() == this->_outputs.size());
	_nn = nn;
	_nn.init();
	assert(_nn.get_nb_inputs() == this->_inputs.size());
	assert(_nn.get_nb_outputs() == this->_outputs.size());
      }
      void init_nn() 
      {
	assert(_nn.get_nb_inputs() == this->_inputs.size());
	assert(_nn.get_nb_outputs() == this->_outputs.size());
	_nn.init();
      }
      void refresh()
      {
	assert(_nn.get_nb_inputs() == this->_inputs.size());
	assert(_nn.get_nb_outputs() == this->_outputs.size());
	_nn.step(this->_inputs);
	for (size_t i = 0; i < this->_outputs.size(); ++i)
 	  this->_outputs[i] = _nn.get_outf(i);
      }
      nn_t& nn() { return _nn; }
    protected:
      nn_t _nn;
    };
  }
}
#endif
