# Supplementary material for: To Cooperate or Not to Cooperate: Why Behavioural Mechanisms Matter
Source: PLoS Comput Biol. 2016 May 5;12(5):e1004886. doi: 10.1371/journal.pcbi.1004886 (PMC4858277; doi:10.1371/journal.pcbi.1004886)
Supplement: S1 Code — (GZ) [file pcbi.1004886.s005.gz › StagHuntExperiments/RoboticExperiments/sferes/eval/mpi.hpp]

//| This file is a part of the sferes2 framework.
//| Copyright 2009, ISIR / Universite Pierre et Marie Curie (UPMC)
//| Main contributor(s): Jean-Baptiste Mouret, mouret@isir.fr
//|
//| This software is a computer program whose purpose is to facilitate
//| experiments in evolutionary computation and evolutionary robotics.
//| 
//| This software is governed by the CeCILL license under French law
//| and abiding by the rules of distribution of free software.  You
//| can use, modify and/ or redistribute the software under the terms
//| of the CeCILL license as circulated by CEA, CNRS and INRIA at the
//| following URL "http://www.cecill.info".
//| 
//| As a counterpart to the access to the source code and rights to
//| copy, modify and redistribute granted by the license, users are
//| provided only with a limited warranty and the software's author,
//| the holder of the economic rights, and the successive licensors
//| have only limited liability.
//|
//| In this respect, the user's attention is drawn to the risks
//| associated with loading, using, modifying and/or developing or
//| reproducing the software by the user in light of its specific
//| status of free software, that may mean that it is complicated to
//| manipulate, and that also therefore means that it is reserved for
//| developers and experienced professionals having in-depth computer
//| knowledge. Users are therefore encouraged to load and test the
//| software's suitability as regards their requirements in conditions
//| enabling the security of their systems and/or data to be ensured
//| and, more generally, to use and operate it in the same conditions
//| as regards security.
//|
//| The fact that you are presently reading this means that you have
//| had knowledge of the CeCILL license and that you accept its terms.


#ifndef EVAL_MPI_HPP_
#define EVAL_MPI_HPP_

#include <sferes/parallel.hpp>
#include <boost/mpi.hpp>

//#ifndef BOOST_MPI_HAS_NOARG_INITIALIZATION
//#error MPI need arguments (we require a full MPI2 implementation)
//#endif

#define MPI_INFO dbg::out(dbg::info, "mpi")<<"["<<_world->rank()<<"] "
namespace sferes
{
  
  namespace eval
  {
    SFERES_CLASS(Mpi)
    {
    public:
      Mpi() 
	{
	  static char* argv[] = {(char*)"sferes2", 0x0};
	  char** argv2 = (char**) malloc(sizeof(char*) * 2);
	  int argc = 1;
	  argv2[0] = argv[0];
	  argv2[1] = argv[1];
	  using namespace boost;
	  dbg::out(dbg::info, "mpi")<<"Initializing MPI..."<<std::endl;
	  _env = shared_ptr<mpi::environment>(new mpi::environment(argc, argv2, true));
	  dbg::out(dbg::info, "mpi")<<"MPI initialized"<<std::endl;
	  _world = shared_ptr<mpi::communicator>(new mpi::communicator());
	  MPI_INFO << "communicator initialized"<<std::endl;
	}
      template<typename Phen>
	void eval(std::vector<boost::shared_ptr<Phen> >& pop, 
		  size_t begin, size_t end)
      {
	dbg::trace("mpi", DBG_HERE);
	if (_world->rank() == 0)
	  _master_loop(pop, begin, end);
	else
	  _slave_loop<Phen>();
      }
      ~Mpi()
	{
	  MPI_INFO << "Finalizing MPI..."<<std::endl;
	  std::string s("bye");
 	  if (_world->rank() == 0)
 	    for (size_t i = 1; i < _world->size(); ++i)
	      _world->send(i, _env->max_tag(), s);
	  _finalize();
	}
    protected:
      void _finalize()
      {
	_world = boost::shared_ptr<boost::mpi::communicator>();
	dbg::out(dbg::info, "mpi")<<"MPI world destroyed"<<std::endl;
	_env = boost::shared_ptr<boost::mpi::environment>();
	dbg::out(dbg::info, "mpi")<<"environment destroyed"<<std::endl;
      }
       template<typename Phen>
	 void _master_loop(std::vector<boost::shared_ptr<Phen> >& pop, 
			   size_t begin, size_t end)
       {
	 dbg::trace("mpi", DBG_HERE);
	 size_t current = begin;
	 std::vector<bool> evaluated(pop.size());
	 std::fill(evaluated.begin(), evaluated.end(), false);
	 // first round
	 for (size_t i = 1; i < _world->size() && current < end; ++i)
	   {
	     MPI_INFO << "[master] [send-init...] ->" <<i<<" [indiv="<<current<<"]"<<std::endl;
	     _world->send(i, current, pop[current]->gen());
	     MPI_INFO << "[master] [send-init ok] ->" <<i<<" [indiv="<<current<<"]"<<std::endl;
	     ++current;
	   }
	 // send a new indiv each time we received a fitness
	 while (current < end)
	   {
	     boost::mpi::status s = _recv(evaluated, pop);
	     MPI_INFO << "[master] [send...] ->" <<s.source()<<" [indiv="<<current<<"]"<<std::endl;
	     _world->send(s.source(), current, pop[current]->gen());
	     MPI_INFO << "[master] [send ok] ->" <<s.source()<<" [indiv="<<current<<"]"<<std::endl;
	     ++current;
	   }
	 //join
	 bool done = true;
	 do
	   {
	     dbg::out(dbg::info, "mpi")<<"joining..."<<std::endl;
	     done = true;
	     for (size_t i = begin; i < end; ++i)
	       if (!evaluated[i])
		 {
		   _recv(evaluated, pop);
		   done = false; 
		 }
	   }
	 while (!done);
       }
       template<typename Phen>
 	 boost::mpi::status _recv(std::vector<bool>& evaluated,
				  std::vector<boost::shared_ptr<Phen> >& pop)
       {
	 dbg::trace("mpi", DBG_HERE);
	 using namespace boost::mpi;
	 status s = _world->probe();
	 MPI_INFO << "[rcv...]" << getpid() << " tag=" << s.tag() << std::endl;
	 _world->recv(s.source(), s.tag(), pop[s.tag()]->fit());
	 MPI_INFO << "[rcv ok]" << " tag=" << s.tag() << std::endl;
	 evaluated[s.tag()] = true;
	 return s;
       }
       template<typename Phen>
	 void _slave_loop()
       {
	 dbg::trace("mpi", DBG_HERE);
	 while(true)
	   {
	     Phen p;
	     boost::mpi::status s = _world->probe();
	     if (s.tag() == _env->max_tag())
	       {
		 MPI_INFO << "[slave] Quit requested" << std::endl;
		 MPI_Finalize();
		 exit(0);
	       }
	     else
	       {
		 MPI_INFO <<"[slave] [rcv...] [" << getpid()<< "]" << std::endl;
		 _world->recv(0, s.tag(), p.gen());
		 MPI_INFO <<"[slave] [rcv ok] " << " tag="<<s.tag()<<std::endl;
		 p.develop();
		 p.fit().eval(p);
		 MPI_INFO <<"[slave] [send...]"<<" tag=" << s.tag()<<std::endl;
		 _world->send(0, s.tag(), p.fit());
		 MPI_INFO <<"[slave] [send ok]"<<" tag=" << s.tag()<<std::endl;

	       }
	   }
       }
       boost::shared_ptr<boost::mpi::environment> _env;
       boost::shared_ptr<boost::mpi::communicator> _world;
    };

  }
}

#endif
