# Supplementary material for: To Cooperate or Not to Cooperate: Why Behavioural Mechanisms Matter
Source: PLoS Comput Biol. 2016 May 5;12(5):e1004886. doi: 10.1371/journal.pcbi.1004886 (PMC4858277; doi:10.1371/journal.pcbi.1004886)
Supplement: S1 Code — (GZ) [file pcbi.1004886.s005.gz › StagHuntExperiments/RoboticExperiments/exp/StagHunt/BestFitBehaviourVideo.hpp]

//| This file is a part of the sferes2 framework.
//| Copyright 2009, ISIR / Universite Pierre et Marie Curie (UPMC)
//| Main contributor(s): Jean-Baptiste Mouret, mouret@isir.fr
//|
//| This software is a computer program whose purpose is to facilitate
//| experiments in evolutionary computation and evolutionary robotics.
//|
//| This software is governed by the CeCILL license under French law
//| and abiding by the rules of distribution of free software.  You
//| can use, modify and/ or redistribute the software under the terms
//| of the CeCILL license as circulated by CEA, CNRS and INRIA at the
//| following URL "http://www.cecill.info".
//|
//| As a counterpart to the access to the source code and rights to
//| copy, modify and redistribute granted by the license, users are
//| provided only with a limited warranty and the software's author,
//| the holder of the economic rights, and the successive licensors
//| have only limited liability.
//|
//| In this respect, the user's attention is drawn to the risks
//| associated with loading, using, modifying and/or developing or
//| reproducing the software by the user in light of its specific
//| status of free software, that may mean that it is complicated to
//| manipulate, and that also therefore means that it is reserved for
//| developers and experienced professionals having in-depth computer
//| knowledge. Users are therefore encouraged to load and test the
//| software's suitability as regards their requirements in conditions
//| enabling the security of their systems and/or data to be ensured
//| and, more generally, to use and operate it in the same conditions
//| as regards security.
//|
//| The fact that you are presently reading this means that you have
//| had knowledge of the CeCILL license and that you accept its terms.


#ifndef BEST_FIT_BEHAVIOUR_VIDEO_
#define BEST_FIT_BEHAVIOUR_VIDEO_

#include <boost/serialization/shared_ptr.hpp>
#include <boost/serialization/nvp.hpp>
#include <sferes/stat/stat.hpp>

namespace sferes
{
  namespace stat
  {
    // assume that the population is sorted !
    SFERES_STAT(BestFitBehaviourVideo, Stat)
    {
    public:
      template<typename E>
				void refresh(const E& ea)
      {
				assert(!ea.pop().empty());
				_best = *ea.pop().begin();
				if (ea.dump_enabled() && (ea.gen() % Params::pop::dump_period == 0))
				{
					_best->fit().set_mode(fit::mode::view);

          std::string video_dir = ea.res_dir() + "/behaviourVideoGen_" + boost::lexical_cast<std::string>(ea.gen());
          boost::filesystem::path my_path(video_dir);
          boost::filesystem::create_directory(my_path);

					std::string file_video = video_dir + "/behaviourVideoFrame_";
					_best->fit().set_file_video(file_video);
					_best->fit().eval_compet(*_best, *_best);

					// We delete the existing archive
					std::string command;
					int retour;
					if(ea.gen() > 0)
					{
						std::string archive_prefix = ea.res_dir() + "/behaviourVideo*.tar.gz";
						command = "rm -f " + archive_prefix;
						retour = system(command.c_str());
					}

					// We create a compressed archive of the images					
					std::string name_archive = video_dir + ".tar.gz";
					command = "tar -zcf " + name_archive + " " + video_dir;
					retour = system(command.c_str());
					
					command = "rm -rf " + video_dir;
					retour = system(command.c_str());
  
 					_best->fit().set_mode(fit::mode::eval);
				}
      }
      void show(std::ostream& os, size_t k)
      {
				_best->develop();
				_best->show(os);
				_best->fit().set_mode(fit::mode::view);

				std::string file_video = "./behaviourVideoFrame_";
				_best->fit().set_file_video(file_video);
				_best->fit().eval_compet(*_best, *_best);
      }
      const boost::shared_ptr<Phen> best() const { return _best; }
      template<class Archive>
      void serialize(Archive & ar, const unsigned int version)
      {
        ar & BOOST_SERIALIZATION_NVP(_best);
      }
    protected:
      boost::shared_ptr<Phen> _best;
    };
  }
}
#endif
