# Supplementary material for: To Cooperate or Not to Cooperate: Why Behavioural Mechanisms Matter
Source: PLoS Comput Biol. 2016 May 5;12(5):e1004886. doi: 10.1371/journal.pcbi.1004886 (PMC4858277; doi:10.1371/journal.pcbi.1004886)
Supplement: S1 Code — (GZ) [file pcbi.1004886.s005.gz › StagHuntExperiments/RoboticExperiments/modules/fastsim_multi/robot.cpp]

/*
** robot.cc
** Login : <mouret@asuncion.lip6.fr>
** Started on  Mon Jan 14 16:40:38 2008 Jean-Baptiste MOURET
** $Id$
** 
** Copyright (C) 2008 Jean-Baptiste MOURET
** This program is free software; you can redistribute it and/or modify
** it under the terms of the GNU General Public License as published by
** the Free Software Foundation; either version 2 of the License, or
** (at your option) any later version.
** 
** This program is distributed in the hope that it will be useful,
** but WITHOUT ANY WARRANTY; without even the implied warranty of
** MERCHANTABILITY or FITNESS FOR A PARTICULAR PURPOSE.  See the
** GNU General Public License for more details.
** 
** You should have received a copy of the GNU General Public License
** along with this program; if not, write to the Free Software
** Foundation, Inc., 59 Temple Place, Suite 330, Boston, MA 02111-1307 USA
*/

#include <iostream>
#include <list>
#include <cmath>

#include "robot.hpp"

namespace fastsim
{
  Robot :: Robot() :
    _radius(20.0f),
    _pos(0, 0, 0),
    _left_bumper(false),
    _right_bumper(false),
    _use_camera(false),
    _collision(false),
    _color(1),
    _display_color(1)
  {
    _bb.w = _radius * 2 + 8;
    _bb.h = _radius * 2 + 8;      
    _ill_sw = boost::shared_ptr<IlluminatedSwitch>(new IlluminatedSwitch(_color, _radius + 1, _pos.x(), _pos.y(), true, _bb.x, _bb.y, _bb.w, _bb.h));
    _update_bb();
  }

  Robot :: Robot(float radius) : 
    _radius(radius),
    _pos(0, 0, 0),
    _left_bumper(false),
    _right_bumper(false),
    _use_camera(false),
    _collision(false),
    _color(1),
    _display_color(1)
  {
    _bb.w = _radius * 2 + 8;
    _bb.h = _radius * 2 + 8;      
    _ill_sw = boost::shared_ptr<IlluminatedSwitch>(new IlluminatedSwitch(_color, _radius + 1, _pos.x(), _pos.y(), true, _bb.x, _bb.y, _bb.w, _bb.h));
    _update_bb();
  }

  Robot :: Robot(float radius, const Posture& pos) :
    _radius(radius), _pos(pos), 
    _left_bumper(false),
    _right_bumper(false),
    _use_camera(false),
    _collision(false),
    _color(1),
    _display_color(1)
  {
    _bb.w = _radius * 2 + 8;
    _bb.h = _radius * 2 + 8;      
    _ill_sw = boost::shared_ptr<IlluminatedSwitch>(new IlluminatedSwitch(_color, _radius + 1, _pos.x(), _pos.y(), true, _bb.x, _bb.y, _bb.w, _bb.h));
    _update_bb();
  }

  Robot :: Robot(float radius, const Posture& pos, int color, int display_color) :
    _radius(radius), _pos(pos), 
    _left_bumper(false),
    _right_bumper(false),
    _use_camera(false),
    _collision(false),
    _color(color)
  {
  	if(display_color == -1)
			_display_color = (unsigned int)color;
		else
			_display_color = (unsigned int)display_color;  
  	
    _bb.w = _radius * 2 + 8;
    _bb.h = _radius * 2 + 8;      
    _ill_sw = boost::shared_ptr<IlluminatedSwitch>(new IlluminatedSwitch(_color, _radius + 1, _pos.x(), _pos.y(), true, _bb.x, _bb.y, _bb.w, _bb.h));
    _update_bb();
  }
    
  void Robot :: move(float v1, float v2, const boost::shared_ptr<Map>& m)
  {
  	// We don't want the robot to collision with itself
  	_clean_robot_obstacle(m);
  
    Posture prev = _pos;
    _pos.move(v1, v2, _radius * 2);
    _update_bb();
    
    // update bumpers & go back if there is a collision
    if(_check_collision(m))
    {
			float theta = _pos.theta();
			_pos = prev;
			_pos.set_theta(theta);
			_collision = true;
			_update_bb();
    }
    else
    	_collision = false;
     
    // Update the illuminated switch position
    _ill_sw->set_pos(_pos.x(), _pos.y());
    
    // We set if off so that we're sure it doesn't interfere with the sensors
    _ill_sw->set_off();
        
    // update lasers
    for (size_t i = 0; i < _lasers.size(); ++i)
      _lasers[i].update(_pos, m);
      
    // update radars
    for (size_t i = 0; i < _radars.size(); ++i)
      _radars[i].update(_pos, m);
      
    // update light sensors
    for (size_t i = 0; i < _light_sensors.size(); ++i)
      _light_sensors[i].update(_pos, m);
      
    // update camera
    if (_use_camera)
    	_camera.update(_pos, m);
    
    // This robot must act as a collision with other robots
    _add_robot_obstacle(m);
    
    // And we set the illuminated switch on again
    _ill_sw->set_on(true);
  }
    
  void Robot :: teleport(Posture& pos, const boost::shared_ptr<Map>& m)
  {
  	// We don't want the robot to collision with itself
  	_clean_robot_obstacle(m);
  
    Posture prev = _pos;
//    _pos.move(v1, v2, _radius * 2);
		_pos = pos;
    _update_bb();
    
    // update bumpers & go back if there is a collision
    if(_check_collision(m))
    {
			float theta = _pos.theta();
			_pos = prev;
			_pos.set_theta(theta);
			_collision = true;
			_update_bb();
    }
    else
    	_collision = false;
     
    // Update the illuminated switch position
    _ill_sw->set_pos(_pos.x(), _pos.y());
    
    // We set if off so that we're sure it doesn't interfere with the sensors
    _ill_sw->set_off();
        
    // update lasers
    for (size_t i = 0; i < _lasers.size(); ++i)
      _lasers[i].update(_pos, m);
      
    // update radars
    for (size_t i = 0; i < _radars.size(); ++i)
      _radars[i].update(_pos, m);
      
    // update light sensors
    for (size_t i = 0; i < _light_sensors.size(); ++i)
      _light_sensors[i].update(_pos, m);
      
    // update camera
    if (_use_camera)
      _camera.update(_pos, m);
    
    // This robot must act as a collision with other robots
    _add_robot_obstacle(m);
    
    // And we set the illuminated switch on again
    _ill_sw->set_on(true);
  }
  void Robot :: _update_bb()
  {
    // robot bb
    _bb.x = _pos.x() - _radius - 4;
    _bb.y = _pos.y() - _radius - 4;
    
    // switch bb
    _ill_sw->set_bb_pos(_bb.x, _bb.y);
  }

  bool Robot :: _check_collision(const boost::shared_ptr<Map>& m)
  {
    // pixel wise
    int rp = m->real_to_pixel(_radius);
    int r = rp * rp;
    int x = m->real_to_pixel(_pos.x());
    int y = m->real_to_pixel(_pos.y());
    int bbx = m->real_to_pixel(_bb.x);
    int bby = m->real_to_pixel(_bb.y);
    int bbw = m->real_to_pixel(_bb.x + _bb.w);
    int bbh = m->real_to_pixel(_bb.y + _bb.h);
    
    typedef std::pair<int, int> p_t;
    std::list<p_t > coll_points;
    for (int i = bbx; i < bbw; ++i)
      for (int j = bby; j < bbh; ++j)
				if (m->get_pixel(i, j) == Map::obstacle)
			  {
					float d1 = (i - x);
					float d2 = (j - y);
					if (d1 * d1 + d2 * d2 <= r)
					  coll_points.push_back(p_t(i, j));
			  }
    _left_bumper = false;
    _right_bumper = false;
    if (coll_points.empty())
      return false;
    else
    {
	// bumpers
			for (std::list<p_t>::const_iterator it = coll_points.begin();
					 it != coll_points.end(); ++it)
			{
					float a = Posture::normalize_angle(atan2(it->second - y, 
										 it->first - x) - _pos.theta());
					if (a > 0 && a < M_PI / 2.0)
					  _left_bumper = true;
					if (a < 0 && a > -M_PI / 2.0)
					  _right_bumper = true;
			}
			return true;
    }
  }
  
  // Clean the map from this robot as an obstacle
  void Robot :: _clean_robot_obstacle(boost::shared_ptr<Map> m)
  {
  	m->clean_robot_obstacle(_pos.x(), _pos.y(), _radius, _bb.x, _bb.y, _bb.w, _bb.h);
  }
  
  // Add this robot as an obstacle on the map
  void Robot :: _add_robot_obstacle(boost::shared_ptr<Map> m)
  {
  	m->add_robot_obstacle(_pos.x(), _pos.y(), _radius, _bb.x, _bb.y, _bb.w, _bb.h);
	}
}
