# Supplementary material for: To Cooperate or Not to Cooperate: Why Behavioural Mechanisms Matter
Source: PLoS Comput Biol. 2016 May 5;12(5):e1004886. doi: 10.1371/journal.pcbi.1004886 (PMC4858277; doi:10.1371/journal.pcbi.1004886)
Supplement: S1 Code — (GZ) [file pcbi.1004886.s005.gz › StagHuntExperiments/RoboticExperiments/modules/fastsim_multi2/fastsim_multi.hpp]

#ifndef FASTSIM_MULTI_HPP_
#define FASTSIM_MULTI_HPP_

#include "laser.hpp"
#include "map.hpp"
#include "misc.hpp"
#include "posture.hpp"
#include "display.hpp"
#include "robot.hpp"
#include "goal.hpp"
#include "radar.hpp"
#include "wall.hpp"
#endif
