# Supplementary material for: To Cooperate or Not to Cooperate: Why Behavioural Mechanisms Matter
Source: PLoS Comput Biol. 2016 May 5;12(5):e1004886. doi: 10.1371/journal.pcbi.1004886 (PMC4858277; doi:10.1371/journal.pcbi.1004886)
Supplement: S1 Code — (GZ) [file pcbi.1004886.s005.gz › StagHuntExperiments/RoboticExperiments/modules/nn/simplify1.dot]

digraph G
{
  i0 -> 1 [label="1.0"];
  i1 -> 2 [label="1.0"];
  2 -> 3  [label="1.0"];
  3 -> 1  [label="1.0"];
  4 -> 5  [label="1.0"];
  5 -> o0 [label="1.0"];
  6 -> 6  [label="1.0"];
  1 -> o0 [label="1.0"];
  2 -> o1 [label="1.0"];
}
