# Supplementary material for: To Cooperate or Not to Cooperate: Why Behavioural Mechanisms Matter
Source: PLoS Comput Biol. 2016 May 5;12(5):e1004886. doi: 10.1371/journal.pcbi.1004886 (PMC4858277; doi:10.1371/journal.pcbi.1004886)
Supplement: S1 Code — (GZ) [file pcbi.1004886.s005.gz › StagHuntExperiments/RoboticExperiments/README]

For sferes2 installation : see doc/html/sferes2.html

To reproduce the experiments, proceed as follows: 
	1) Be assured that sferes2 is working properly. The commands should be, in order :
		- ./waf configure --no-mpi
		- ./waf build

	2) To compile the experiments:
		./waf --exp StagHunt

	3) To launch the experiments:
			-> Pre-evolution (without stags): ./build/default/exp/StagHunt/StagHunt_nostag -g
			-> When stags can be hunted alone: ./build/default/exp/StagHunt/StagHunt_huntingalone -g
			-> With genetic relatedness: ./build/default/exp/StagHunt/StagHunt_relatedness -g

	4) If you want to load a population file (popGen_X) to use a pre-evolved population rather than a random one:
		./build/default/exp/StagHunt/<Executable> -c <populationFile>


If you have ANY question, please contact: arthur.bernard@isir.upmc.fr
