# Supplementary material for: To Cooperate or Not to Cooperate: Why Behavioural Mechanisms Matter
Source: PLoS Comput Biol. 2016 May 5;12(5):e1004886. doi: 10.1371/journal.pcbi.1004886 (PMC4858277; doi:10.1371/journal.pcbi.1004886)
Supplement: S1 Code — (GZ) [file pcbi.1004886.s005.gz › StagHuntExperiments/RoboticExperiments/doc/org/download.qbk]

[section:download Download and unzip]

[section If you are not a member of ISIR]

[section Download the last version]

The last version of sferes2 is available
[@http://chronos.isir.upmc.fr/~sferes2/bin/sferes2.latest.tar.bz2 here]. The
archive is updated daily and contains the main sferes code as well as core
modules and a few sample experiments.

[endsect]

[section Unzip the archive]

To unzip the archive type the following command in the folder in which you
downloaded the archive:

[teletype]
``tar -xvjf sferes2.latest.tar.bz2``

[endsect]

[section Go to sferes root]

You can now change the directory to the root folder of sferes by typing the following command (replace ${VERSION} by your version number):
[teletype]
``cd sferes2-${VERSION}``

[endsect]

[endsect]

[section If you are a member of ISIR]

[section Checkout the svn version]

If you are a member of ISIR, you should checkout the last version of
sferes2 from the svn repository:

[teletype]
``svn co https://hotline.isir.upmc.fr/svn/sferes2``

[endsect]

[section Checkout the svn of experiments and modules]

you should then checkout the svn containing the other isir experiments:

[teletype]
``svn co https://hotline.isir.upmc.fr/svn/er/src/sferes/exp``

as well as the modules:

[teletype]
``svn co https://hotline.isir.upmc.fr/svn/er/src/sferes/modules``

[endsect]

[section Go to sferes root and add additionnal experiments]

You can now change the directory to the root folder of sferes by typing the following command :
[teletype]
``cd sferes2/trunk``

and add the additionnal modules and experiments to the path:

[teletype]
``cd modules
ln -sf ../../../modules/* .
cd ../exp
ln -sf ../../../exp/* .
cd ..
``

this should create the correct shortcuts to link the experiments from the svn in Sferes 2.

[endsect]

[endsect]

[endsect]
