# Supplementary material for: To Cooperate or Not to Cooperate: Why Behavioural Mechanisms Matter
Source: PLoS Comput Biol. 2016 May 5;12(5):e1004886. doi: 10.1371/journal.pcbi.1004886 (PMC4858277; doi:10.1371/journal.pcbi.1004886)
Supplement: S1 Code — (GZ) [file pcbi.1004886.s005.gz › StagHuntExperiments/RoboticExperiments/doc/old/org/download.org]

#+TITLE: Sferes2 -- documentation
#+AUTHOR: Jean-Baptiste Mouret
#+EMAIL: mouret@isir.fr
#+LANGUAGE:  en
#+STYLE:    <link rel="stylesheet" type="text/css" href="../css/stylesheet.css" />

[[file:sferes2.org][{back to sferes2 main page}]]
 
* Download the last version
The last version of sferes2 is available at:
http://www.isir.upmc.fr/~mouret/sferes2/releases/sferes2_last.tgz


* For ISIR's member
If you are a member of ISIR, you should checkout the last version of
sferes2 from the svn repository:
#+BEGIN_SRC shell
svn co https://hotline.isir.upmc.fr/svn/sferes2
#+END_SRC
