# Supplementary material for: To Cooperate or Not to Cooperate: Why Behavioural Mechanisms Matter
Source: PLoS Comput Biol. 2016 May 5;12(5):e1004886. doi: 10.1371/journal.pcbi.1004886 (PMC4858277; doi:10.1371/journal.pcbi.1004886)
Supplement: S1 Code — (GZ) [file pcbi.1004886.s005.gz › StagHuntExperiments/RoboticExperiments/exp/StagHunt/BestEverFitEval.hpp]

//| This file is a part of the sferes2 framework.
//| Copyright 2009, ISIR / Universite Pierre et Marie Curie (UPMC)
//| Main contributor(s): Jean-Baptiste Mouret, mouret@isir.fr
//|
//| This software is a computer program whose purpose is to facilitate
//| experiments in evolutionary computation and evolutionary robotics.
//|
//| This software is governed by the CeCILL license under French law
//| and abiding by the rules of distribution of free software.  You
//| can use, modify and/ or redistribute the software under the terms
//| of the CeCILL license as circulated by CEA, CNRS and INRIA at the
//| following URL "http://www.cecill.info".
//|
//| As a counterpart to the access to the source code and rights to
//| copy, modify and redistribute granted by the license, users are
//| provided only with a limited warranty and the software's author,
//| the holder of the economic rights, and the successive licensors
//| have only limited liability.
//|
//| In this respect, the user's attention is drawn to the risks
//| associated with loading, using, modifying and/or developing or
//| reproducing the software by the user in light of its specific
//| status of free software, that may mean that it is complicated to
//| manipulate, and that also therefore means that it is reserved for
//| developers and experienced professionals having in-depth computer
//| knowledge. Users are therefore encouraged to load and test the
//| software's suitability as regards their requirements in conditions
//| enabling the security of their systems and/or data to be ensured
//| and, more generally, to use and operate it in the same conditions
//| as regards security.
//|
//| The fact that you are presently reading this means that you have
//| had knowledge of the CeCILL license and that you accept its terms.


#ifndef BEST_EVER_FIT_EVAL_
#define BEST_EVER_FIT_EVAL_

#include <boost/serialization/shared_ptr.hpp>
#include <boost/serialization/nvp.hpp>
#include <sferes/stat/stat.hpp>

namespace sferes
{
  namespace stat
  {
    // assume that the population is sorted !
    SFERES_STAT(BestEverFitEval, Stat)
    {
    public:
      template<typename E>
				void refresh(const E& ea)
      {
				assert(!ea.pop().empty());
				if(_bestEver == NULL || (*ea.pop().begin())->fit().value() > _bestEver->fit().value())
				{
						_bestEver = boost::shared_ptr<Phen>(new Phen(**(ea.pop().begin())));
				}
				this->_create_log_file(ea, "besteverfit.dat");
				if (ea.dump_enabled())
				{
					(*this->_log_file) << ea.nb_eval() << "," << _bestEver->fit().value();
					(*this->_log_file) << "," << _bestEver->nb_hares() << "," << _bestEver->nb_hares_solo() << "," << _bestEver->nb_sstag() << "," << _bestEver->nb_sstag_solo() << "," << _bestEver->nb_bstag() << "," << _bestEver->nb_bstag_solo() << std::endl;
				}
      }

      void show(std::ostream& os, size_t k)
      {
				_bestEver->develop();
				_bestEver->show(os);
				_bestEver->fit().set_mode(fit::mode::view);
				_bestEver->fit().eval_compet(*_bestEver, *_bestEver);
      }
      const boost::shared_ptr<Phen> best() const { return _bestEver; }
      template<class Archive>
      void serialize(Archive & ar, const unsigned int version)
      {
        ar & BOOST_SERIALIZATION_NVP(_bestEver);
      }
    protected:
      boost::shared_ptr<Phen> _bestEver;
    };
  }
}
#endif
