# Supplementary material for: To Cooperate or Not to Cooperate: Why Behavioural Mechanisms Matter
Source: PLoS Comput Biol. 2016 May 5;12(5):e1004886. doi: 10.1371/journal.pcbi.1004886 (PMC4858277; doi:10.1371/journal.pcbi.1004886)
Supplement: S1 Code — (GZ) [file pcbi.1004886.s005.gz › StagHuntExperiments/RoboticExperiments/sferes/gen/bit_string.hpp]

//| This file is a part of the sferes2 framework.
//| Copyright 2009, ISIR / Universite Pierre et Marie Curie (UPMC)
//| Main contributor(s): Jean-Baptiste Mouret, mouret@isir.fr
//|
//| This software is a computer program whose purpose is to facilitate
//| experiments in evolutionary computation and evolutionary robotics.
//|
//| This software is governed by the CeCILL license under French law
//| and abiding by the rules of distribution of free software.  You
//| can use, modify and/ or redistribute the software under the terms
//| of the CeCILL license as circulated by CEA, CNRS and INRIA at the
//| following URL "http://www.cecill.info".
//|
//| As a counterpart to the access to the source code and rights to
//| copy, modify and redistribute granted by the license, users are
//| provided only with a limited warranty and the software's author,
//| the holder of the economic rights, and the successive licensors
//| have only limited liability.
//|
//| In this respect, the user's attention is drawn to the risks
//| associated with loading, using, modifying and/or developing or
//| reproducing the software by the user in light of its specific
//| status of free software, that may mean that it is complicated to
//| manipulate, and that also therefore means that it is reserved for
//| developers and experienced professionals having in-depth computer
//| knowledge. Users are therefore encouraged to load and test the
//| software's suitability as regards their requirements in conditions
//| enabling the security of their systems and/or data to be ensured
//| and, more generally, to use and operate it in the same conditions
//| as regards security.
//|
//| The fact that you are presently reading this means that you have
//| had knowledge of the CeCILL license and that you accept its terms.


#ifndef BITSTRING_HPP_
#define BITSTRING_HPP_

#include <vector>
#include <limits>
#include <bitset>
#include <boost/foreach.hpp>
#include <boost/serialization/vector.hpp>
#include <boost/serialization/nvp.hpp>
#include <sferes/stc.hpp>
#include <sferes/misc.hpp>
#include <sferes/dbg/dbg.hpp>
#include <iostream>

namespace boost {
  namespace serialization
  {
    template<class Archive, size_t Nb>
    void save(Archive& ar, const std::bitset<Nb>& bs, const unsigned int version)
    {
      std::string s = bs.to_string();
      ar << BOOST_SERIALIZATION_NVP(s);
    }

    template<class Archive, size_t Nb>
    void load(Archive& ar, std::bitset<Nb>& bs, const unsigned int version)
    {
      std::string s;
      ar >> BOOST_SERIALIZATION_NVP(s);
      assert(s.size() == bs.size());
      bs = 0;
      for (size_t i = 0; i < Nb; ++i)
        bs[Nb - i - 1] = (s[i] == '1');
    }
    template<class Archive, size_t Nb>
    void serialize(Archive& ar, std::bitset<Nb>& bs, const unsigned int version)
    {
      boost::serialization::split_free(ar, bs, version);
    }
  }
}

namespace sferes
{
  namespace gen
  {
    namespace _bitstring
    {
      template<long K, long N>
      struct _pow
      {
        static const double result = K * _pow<K, N - 1>::result;
      };
      template<long K>
      struct _pow<K, 1>
      {
        static const double result = K;
      };

    }
     /// in range [0;1]
    template<int Size, typename Params, typename Exact = stc::Itself>
    class BitString : public stc::Any<Exact>
    {
      public:
        typedef Params params_t;
        typedef BitString<Size, Params, Exact> this_t;
        typedef std::bitset<Params::bit_string::nb_bits> bs_t;
        static const double bs_max = _bitstring::_pow<2, Params::bit_string::nb_bits>::result - 1;

        BitString() : _data(Size)
        {
        }

         //@{
        void mutate()
        {
          BOOST_FOREACH(bs_t & b, _data)
          if (misc::rand<float>() < Params::bit_string::mutation_rate)
            for (size_t i = 0; i < b.size(); ++i)
              if (misc::rand<float>() < Params::bit_string::mutation_rate_bit)
                b[i].flip();
        }
         // 1-point cross-over
        void cross(const BitString& o, BitString& c1, BitString& c2)
        {
          assert(Size == _data.size());
          assert(c1._data.size() == _data.size());
          assert(c2._data.size() == _data.size());

          for (size_t i = 0; i < c1._data.size(); ++i)
          {
            size_t k = misc::rand(c1._data.size());
            for (size_t j = 0; j < c1._data[i].size(); ++j)
              if (j < k)
              {
                c1._data[i][j] = _data[i][j];
                c2._data[i][j] = o._data[i][j];
              }
              else
              {
                c1._data[i][j] = o._data[i][j];
                c2._data[i][j] = _data[i][j];
              }
          }
        }
        void random()
        {
          BOOST_FOREACH(bs_t & v, _data)
          for (size_t i = 0; i < v.size(); ++i)
            v[i] = (int) misc::flip_coin();
        }
        //@}

         //@{
        float data(size_t i) const
        {
          assert(bs_max != 0);
          assert(i < _data.size());
          return _to_double(_data[i]) / bs_max;
        }
        unsigned long int_data(size_t i) const
        {
          assert(i < _data.size());
          return _data[i].to_ulong();
        }

        bs_t bs_data(size_t i) const
        {
          assert(i < _data.size());
          return _data[i];
        }

        size_t size() const { return Size; }
        //@}

        template<class Archive>
        void serialize(Archive& ar, const unsigned int version)
        {
          ar& BOOST_SERIALIZATION_NVP(_data);
        }
      protected:
        template<size_t N>
        double _to_double(const std::bitset<N>& d) const
        {
          double x = 0;
          size_t k = 1;
          for (size_t i = 0; i < N; ++i)
          {
            x += d[i] * k;
            k *= 2;
          }
          return x;
        }
        std::vector<bs_t> _data;
    };

  } // gen
} // sferes


#endif
