# Supplementary material for: To Cooperate or Not to Cooperate: Why Behavioural Mechanisms Matter
Source: PLoS Comput Biol. 2016 May 5;12(5):e1004886. doi: 10.1371/journal.pcbi.1004886 (PMC4858277; doi:10.1371/journal.pcbi.1004886)
Supplement: S1 Code — (GZ) [file pcbi.1004886.s005.gz › StagHuntExperiments/RoboticExperiments/doc/old/img/call_graph.uxf]

<?xml version="1.0" encoding="UTF-8" standalone="no"?><umlet_diagram><help_text>// Uncomment the following line to change the fontsize:
// fontsize=14

// Welcome to UMLet!
//
// Double-click on UML elements to add them to the diagram.
// Edit element properties by modifying the text in this panel.
// Edit the files in the 'palettes' directory to create your own element palettes.
// Hold down Ctrl to select multiple elements.
// Press Del to delete elements.
// Press Ctrl-c to copy an element, and to store the whole UML diagram to the system clipboard.
// Select "Custom elements &gt; New..." to create new element types.
//
// This text will be stored with each diagram;  use it for notes.</help_text><element><type>com.umlet.element.base.Class</type><coordinates><x>230</x><y>110</y><w>100</w><h>30</h></coordinates><panel_attributes>ea_t::run()</panel_attributes><additional_attributes/></element><element><type>com.umlet.element.base.Class</type><coordinates><x>100</x><y>160</y><w>140</w><h>30</h></coordinates><panel_attributes>ea_t::random_pop()</panel_attributes><additional_attributes/></element><element><type>com.umlet.element.base.Class</type><coordinates><x>340</x><y>160</y><w>120</w><h>30</h></coordinates><panel_attributes>ea_t::epoch()</panel_attributes><additional_attributes/></element><element><type>com.umlet.element.base.Class</type><coordinates><x>100</x><y>230</y><w>140</w><h>30</h></coordinates><panel_attributes>phen_t::random()
--
--
</panel_attributes><additional_attributes/></element><element><type>com.umlet.element.base.Class</type><coordinates><x>100</x><y>280</y><w>140</w><h>30</h></coordinates><panel_attributes>gen_t::random()
--
--
</panel_attributes><additional_attributes/></element><element><type>com.umlet.element.base.Class</type><coordinates><x>410</x><y>230</y><w>130</w><h>30</h></coordinates><panel_attributes>phen_t::cross()
--
--</panel_attributes><additional_attributes/></element><element><type>com.umlet.element.base.Class</type><coordinates><x>270</x><y>230</y><w>130</w><h>30</h></coordinates><panel_attributes>phen_t::mutate()
--
--</panel_attributes><additional_attributes/></element><element><type>com.umlet.element.base.Class</type><coordinates><x>700</x><y>230</y><w>130</w><h>30</h></coordinates><panel_attributes>modifier_t::apply()</panel_attributes><additional_attributes/></element><element><type>com.umlet.element.base.Class</type><coordinates><x>840</x><y>230</y><w>130</w><h>30</h></coordinates><panel_attributes>stat_t::refresh()</panel_attributes><additional_attributes/></element><element><type>com.umlet.element.base.Class</type><coordinates><x>550</x><y>230</y><w>140</w><h>30</h></coordinates><panel_attributes>eval_t::eval()</panel_attributes><additional_attributes/></element><element><type>com.umlet.element.base.Class</type><coordinates><x>230</x><y>60</y><w>100</w><h>30</h></coordinates><panel_attributes>main()
</panel_attributes><additional_attributes/></element><element><type>com.umlet.element.base.Class</type><coordinates><x>270</x><y>280</y><w>130</w><h>30</h></coordinates><panel_attributes>gen_t::mutate()
--
--</panel_attributes><additional_attributes/></element><element><type>com.umlet.element.base.Class</type><coordinates><x>410</x><y>280</y><w>130</w><h>30</h></coordinates><panel_attributes>gen_t::cross()
--
--</panel_attributes><additional_attributes/></element><element><type>com.umlet.element.base.Class</type><coordinates><x>640</x><y>330</y><w>140</w><h>30</h></coordinates><panel_attributes>phen_t::fit_t::eval()
--
--</panel_attributes><additional_attributes/></element><element><type>com.umlet.element.base.Relation</type><coordinates><x>260</x><y>70</y><w>40</w><h>60</h></coordinates><panel_attributes>lt=&lt;-</panel_attributes><additional_attributes>20;40;20;20</additional_attributes></element><element><type>com.umlet.element.base.Relation</type><coordinates><x>150</x><y>170</y><w>40</w><h>80</h></coordinates><panel_attributes>lt=&lt;-
</panel_attributes><additional_attributes>20;60;20;20</additional_attributes></element><element><type>com.umlet.element.base.Relation</type><coordinates><x>140</x><y>120</y><w>110</w><h>60</h></coordinates><panel_attributes>lt=&lt;-</panel_attributes><additional_attributes>20;40;90;20</additional_attributes></element><element><type>com.umlet.element.base.Relation</type><coordinates><x>310</x><y>120</y><w>90</w><h>60</h></coordinates><panel_attributes>lt=&lt;-</panel_attributes><additional_attributes>70;40;20;20</additional_attributes></element><element><type>com.umlet.element.base.Relation</type><coordinates><x>300</x><y>170</y><w>90</w><h>80</h></coordinates><panel_attributes>lt=&lt;-
</panel_attributes><additional_attributes>20;60;70;20</additional_attributes></element><element><type>com.umlet.element.base.Relation</type><coordinates><x>320</x><y>240</y><w>40</w><h>60</h></coordinates><panel_attributes>lt=&lt;-</panel_attributes><additional_attributes>20;40;20;20</additional_attributes></element><element><type>com.umlet.element.base.Relation</type><coordinates><x>410</x><y>170</y><w>90</w><h>80</h></coordinates><panel_attributes>lt=&lt;-
.</panel_attributes><additional_attributes>70;60;20;20</additional_attributes></element><element><type>com.umlet.element.base.Relation</type><coordinates><x>450</x><y>240</y><w>40</w><h>60</h></coordinates><panel_attributes>lt=&lt;-</panel_attributes><additional_attributes>20;40;20;20</additional_attributes></element><element><type>com.umlet.element.base.Class</type><coordinates><x>490</x><y>330</y><w>140</w><h>30</h></coordinates><panel_attributes>phen_t::develop()
--
--
</panel_attributes><additional_attributes/></element><element><type>com.umlet.element.base.Relation</type><coordinates><x>150</x><y>239</y><w>40</w><h>61</h></coordinates><panel_attributes>lt=&lt;-</panel_attributes><additional_attributes>20;41;20;20</additional_attributes></element><element><type>com.umlet.element.base.Relation</type><coordinates><x>440</x><y>170</y><w>200</w><h>80</h></coordinates><panel_attributes>lt=&lt;-</panel_attributes><additional_attributes>180;60;20;20</additional_attributes></element><element><type>com.umlet.element.base.Relation</type><coordinates><x>630</x><y>240</y><w>90</w><h>110</h></coordinates><panel_attributes>lt=&lt;-</panel_attributes><additional_attributes>70;90;20;20</additional_attributes></element><element><type>com.umlet.element.base.Relation</type><coordinates><x>540</x><y>240</y><w>70</w><h>110</h></coordinates><panel_attributes>lt=&lt;-</panel_attributes><additional_attributes>20;90;50;20</additional_attributes></element><element><type>com.umlet.element.base.Relation</type><coordinates><x>440</x><y>160</y><w>350</w><h>90</h></coordinates><panel_attributes>lt=&lt;-</panel_attributes><additional_attributes>330;70;20;20</additional_attributes></element><element><type>com.umlet.element.base.Relation</type><coordinates><x>440</x><y>160</y><w>480</w><h>90</h></coordinates><panel_attributes>lt=&lt;-</panel_attributes><additional_attributes>460;70;20;20</additional_attributes></element><element><type>com.umlet.element.base.Relation</type><coordinates><x>420</x><y>96</y><w>122</w><h>94</h></coordinates><panel_attributes>lt=&lt;-
main loop</panel_attributes><additional_attributes>40;74;70;74;70;34;20;34;20;64</additional_attributes></element><element><type>com.umlet.element.base.Relation</type><coordinates><x>90</x><y>386</y><w>880</w><h>54</h></coordinates><panel_attributes>lt=&lt;.
time</panel_attributes><additional_attributes>860;34;20;34</additional_attributes></element></umlet_diagram>
