# Supplementary material for: To Cooperate or Not to Cooperate: Why Behavioural Mechanisms Matter
Source: PLoS Comput Biol. 2016 May 5;12(5):e1004886. doi: 10.1371/journal.pcbi.1004886 (PMC4858277; doi:10.1371/journal.pcbi.1004886)
Supplement: S1 Code — (GZ) [file pcbi.1004886.s005.gz › StagHuntExperiments/RoboticExperiments/doc/org/sferes2.qbk]

[book Documentation
    [quickbook 1.5]
    [version 1.0]
    [copyright 2011 ]
    [license CeCiLL]
]
[section:sferes2 Sferes 2]

[section Introduction]

Sferes2 is a ['framework] for evolutionary computation (EC) experiments
and especially for evolutionary robotics (ER). Its main goal is to
help researchers in EC and ER to efficiently try new ideas. Sferes2
has been inspired by sferes [@http://sferes.lip6.fr], another (older
and no more maintained) framework for ER.

Sferes2 allows to design efficient programs on modern (multicore) computers: our
experiments typically require more than 24 hours of computation; in
this situation it can be profitable to trade some complexity of
implementation for some hours of computation. Nevertheless, we try to
keep the framework as simple as possible. More specifically, the
following choices were made in the initial design:

* use of modern c++ techniques (template-based programming)
  to employ object-oriented programming without the cost of virtual
  functions;
* use of Intel TBB to take full advantages of multicore and SMP systems;
* use of boost libraries when it's useful (shared\_ptr, serialization,
  filesystem, test,...);
* use of MPI to distribute the computational cost on clusters;
* a full set of unit tests;
* no configuration file: a fully optimized executable is built for
  each particular experiment.

Appart from this documentation, information about Sferes 2 can be found in
[@http://www.isir.upmc.fr/files/2010ACTI1524.pdf Sferes_v2: Evolvin' in the
Multi-Core World]. If you use Sferes 2 in your work, please cite
[@http://www.isir.upmc.fr/pages/get_bib.php?id=1524 the previous publication]. 

The source code of many experiments using sferes is available on the
[@htpp://pages.isir.upmc.fr/evorob_db evorob_db website]


This documentation assumes that the reader is reasonably familiar with
evolutionary algorithms. For references you can check the following
books about evolutionary computation:

* Deb, K. (2001). Multi-Objective Optimization Using Evolutionary
  Algorithms. /Wiley/.
* De Jong, K. A. (2002). Evolutionary Computation. /The MIT Press/.

[endsect]

[section Main features]

Sferes2 currently includes the following EA and toolboxes (this is a
non-exhaustive list which contains only the most stable modules):

* EA
 * a rank-based single-objective EA
 * CMAES (Covariance Matrix Adaptation Evolution Strategie)
 * NSGA-II (multiobjective EA)
 * Epsilon-MOEA (multiobjective EA)
* Genotypes / Phenotypes:
 * Evolution of bit strings
 * Evolution of real parameters using different operators (SBX,
   gaussian, etc)
* Simulators
 * (optional) mobile robot (Khepera-like)
 * (optional) cartpole (single and double)
* Other
 * (optional) evolution of neural-networks

[endsect]


[section Authors]

* Jean-Baptiste Mouret [@mailto:mouret@isir.fr mouret@isir.fr]: main author and
  maintainer 
* Stephane Doncieux
* Paul Tonelli[@mailto:paul@tonel.li paul@tonel.li] : Documentation maintainer
* Many members of [@http://www.isir.fr ISIR]

[endsect]


[section Where to go next?]

[link documentation.download Download] Downloading sferes2

[link documentation.compilation Compilation] How to compile sferes2 on your system

[link documentation.tutorial Tutorial/Example] A tutorial/example with explanation about the
general structure of sferes2 experiment files, the example file is generated
automatically in the next tutorials.

[link documentation.tutorial_neuro Neurobiology Tutorial I] A tutorial to
create an experiment using the neural network module of sferes2, this enables
you to create a neural network and evolve its weights and parameters.

[link documentation.tutorial_topo Neurobiology Tutorial II] A tutorial to
evolve the topology of a network in sferes2

[link documentation.tutorial_evoneuro Neurobiology Tutorial III] A tutorial to
evolve a network of maps using the EvoNeuro module from sferes II.

[link documentation.reference Reference] A reference manual / guide to the source code

[endsect]

[section Specific sections for ISIR members]

[link documentation.torque Torque Introduction] A reference to launching experiments on the ISIR cluster

[endsect]

[endsect]

[include download.qbk]
[include torque.qbk]
[include compilation.qbk]
[include tutorial.qbk]
[include tutorial_neuro.qbk]
[include tutorial_topo.qbk]
[include tutorial_evoneuro.qbk]
[include reference.qbk]
