# Supplementary material for: To Cooperate or Not to Cooperate: Why Behavioural Mechanisms Matter
Source: PLoS Comput Biol. 2016 May 5;12(5):e1004886. doi: 10.1371/journal.pcbi.1004886 (PMC4858277; doi:10.1371/journal.pcbi.1004886)
Supplement: S1 Code — (GZ) [file pcbi.1004886.s005.gz › StagHuntExperiments/RoboticExperiments/doc/org/texput.log]

This is pdfTeX, Version 3.1415926-1.40.10 (TeX Live 2009/Debian) (format=pdflatex 2012.4.26)  7 JUN 2012 15:40
entering extended mode
 %&-line parsing enabled.
**sout_tonelli.tex

! Emergency stop.
<*> sout_tonelli.tex
                    
End of file on the terminal!

 
Here is how much of TeX's memory you used:
 5 strings out of 493848
 115 string characters out of 1152823
 47808 words of memory out of 3000000
 3381 multiletter control sequences out of 15000+50000
 3640 words of font info for 14 fonts, out of 3000000 for 9000
 714 hyphenation exceptions out of 8191
 0i,0n,0p,20b,6s stack positions out of 5000i,500n,10000p,200000b,50000s
!  ==> Fatal error occurred, no output PDF file produced!
