# Supplementary material for: To Cooperate or Not to Cooperate: Why Behavioural Mechanisms Matter
Source: PLoS Comput Biol. 2016 May 5;12(5):e1004886. doi: 10.1371/journal.pcbi.1004886 (PMC4858277; doi:10.1371/journal.pcbi.1004886)
Supplement: S1 Code — (GZ) [file pcbi.1004886.s005.gz › StagHuntExperiments/RoboticExperiments/doc/README]

Documentation de sferes2

la nouvelle documentation utilise le système de compilation de la documentation
de boost.

Afin de compiler la documentation, vous devez aller dans le répertoire "org" et
lancer la commande

# make

Le makefile inclut la mise à jour du serveur officiel par rsync, cependant,
celle-ci ne sera possible que si vous disposez de la bonne clé ssh. Si vous
souhaitez plus d'information sur la mise à jour du serveur, contacter
l'administrateur réseau de l'ISIR.

La documentation compilée se trouve dans le répertoire "org/html" et est au
format html.

Pour éditer la documentation, vous devez éditer les fichier *.qbk qui actuellement sont les suivants :

sferes2.qbk  
download.qbk  
compilation.qbk  
reference.qbk  
torque.qbk  
tutorial_evoneuro.qbk  
tutorial_neuro.qbk  
tutorial.qbk  
tutorial_topo.qbk

Pour l'ajout de nouvelles pages de documentation, vous devez ajouter un lien sur la page de départ : sferes2.qbk. 

Vous pouvez trouver des information sur la syntaxe quickbook à l'adresse suivante :

http://www.boost.org/doc/libs/1_50_0/doc/html/quickbook.html

Si vous souhaitez insérer des images à la documentation, celles-ci doivent être
mises dans le répertoire org/html/img et être dans un format compatible avec le
html.
