# Supplementary material for: To Cooperate or Not to Cooperate: Why Behavioural Mechanisms Matter
Source: PLoS Comput Biol. 2016 May 5;12(5):e1004886. doi: 10.1371/journal.pcbi.1004886 (PMC4858277; doi:10.1371/journal.pcbi.1004886)
Supplement: S1 Code — (GZ) [file pcbi.1004886.s005.gz › StagHuntExperiments/RoboticExperiments/doc/org/xsl/callout.xsl]

<?xml version="1.0" encoding="utf-8"?>
<!--
   Copyright (c) 2007 Joel de Guzman <djowel -at- gmail.com>

   Distributed under the Boost Software License, Version 1.0.
   (See accompanying file LICENSE_1_0.txt or copy at
   http://www.boost.org/LICENSE_1_0.txt)
  -->
<xsl:stylesheet xmlns:xsl="http://www.w3.org/1999/XSL/Transform"
                version="1.0">

<xsl:import href="http://docbook.sourceforge.net/release/xsl/current/html/callout.xsl"/>

<!-- Already included in the main style sheet -->
<!-- <xsl:import href="relative-href.xsl"/> -->

<xsl:template name="callout-bug">
  <xsl:param name="conum" select='1'/>

  <xsl:choose>
    <xsl:when test="$callout.graphics != 0
                    and $conum &lt;= $callout.graphics.number.limit">

      <xsl:variable name="relative_callout_graphics_path">
        <xsl:call-template name="href.target.relative">
          <xsl:with-param name="target" select="$callout.graphics.path"/>
        </xsl:call-template>
      </xsl:variable>

      <img src="{$relative_callout_graphics_path}{$conum}{$callout.graphics.extension}"
           alt="{$conum}" border="0"/>
    </xsl:when>

    <xsl:when test="$callout.unicode != 0
                    and $conum &lt;= $callout.unicode.number.limit">
      <xsl:choose>
        <xsl:when test="$callout.unicode.start.character = 10102">
          <xsl:choose>
            <xsl:when test="$conum = 1">&#10102;</xsl:when>
            <xsl:when test="$conum = 2">&#10103;</xsl:when>
            <xsl:when test="$conum = 3">&#10104;</xsl:when>
            <xsl:when test="$conum = 4">&#10105;</xsl:when>
            <xsl:when test="$conum = 5">&#10106;</xsl:when>
            <xsl:when test="$conum = 6">&#10107;</xsl:when>
            <xsl:when test="$conum = 7">&#10108;</xsl:when>
            <xsl:when test="$conum = 8">&#10109;</xsl:when>
            <xsl:when test="$conum = 9">&#10110;</xsl:when>
            <xsl:when test="$conum = 10">&#10111;</xsl:when>
          </xsl:choose>
        </xsl:when>
        <xsl:otherwise>
          <xsl:message>
            <xsl:text>Don't know how to generate Unicode callouts </xsl:text>
            <xsl:text>when $callout.unicode.start.character is </xsl:text>
            <xsl:value-of select="$callout.unicode.start.character"/>
          </xsl:message>
          <xsl:text>(</xsl:text>
          <xsl:value-of select="$conum"/>
          <xsl:text>)</xsl:text>
        </xsl:otherwise>
      </xsl:choose>
    </xsl:when>
    <xsl:otherwise>
      <xsl:text>(</xsl:text>
      <xsl:value-of select="$conum"/>
      <xsl:text>)</xsl:text>
    </xsl:otherwise>
  </xsl:choose>
</xsl:template>

</xsl:stylesheet>
