# Supplementary material for: To Cooperate or Not to Cooperate: Why Behavioural Mechanisms Matter
Source: PLoS Comput Biol. 2016 May 5;12(5):e1004886. doi: 10.1371/journal.pcbi.1004886 (PMC4858277; doi:10.1371/journal.pcbi.1004886)
Supplement: S1 Code — (GZ) [file pcbi.1004886.s005.gz › StagHuntExperiments/RoboticExperiments/examples/wscript]

#! /usr/bin/env python    
def build(bld):
    # ex_agent
    obj = bld.new_task_gen('cxx', 'program')
    obj.source = 'ex_agent.cpp'
    obj.includes = '../'
    obj.uselib_local = 'sferes2'
    obj.target = 'ex_agent'
    obj.uselib = 'TBB BOOST BOOST_UNIT_TEST_FRAMEWORK EIGEN2'
    
    # ex_ea
    obj = bld.new_task_gen('cxx', 'program')
    obj.source = 'ex_ea.cpp'
    obj.includes = '../'
    obj.target = 'ex_ea'
    obj.uselib_local = 'sferes2'
    obj.uselib = 'TBB BOOST BOOST_UNIT_TEST_FRAMEWORK EIGEN2'

    # ex_ea
    obj = bld.new_task_gen('cxx', 'program')
    obj.source = 'ex_ea_mpi.cpp'
    obj.includes = '../'
    obj.target = 'ex_ea_mpi'
    obj.uselib_local = 'sferes2'
    obj.uselib = 'TBB BOOST BOOST_UNIT_TEST_FRAMEWORK EIGEN2'

    # ex_nsga2
    obj = bld.new_task_gen('cxx', 'program')
    obj.source = 'ex_nsga2.cpp'
    obj.includes = '../'
    obj.target = 'ex_nsga2'
    obj.uselib_local = 'sferes2'
    obj.uselib = 'TBB BOOST BOOST_UNIT_TEST_FRAMEWORK EIGEN2'

    # ex_eps_moea
    obj = bld.new_task_gen('cxx', 'program')
    obj.source = 'ex_eps_moea.cpp'
    obj.includes = '../'
    obj.target = 'ex_eps_moea'
    obj.uselib_local = 'sferes2'
    obj.uselib = 'TBB BOOST BOOST_UNIT_TEST_FRAMEWORK EIGEN2'
