# Supplementary material for: To Cooperate or Not to Cooperate: Why Behavioural Mechanisms Matter
Source: PLoS Comput Biol. 2016 May 5;12(5):e1004886. doi: 10.1371/journal.pcbi.1004886 (PMC4858277; doi:10.1371/journal.pcbi.1004886)
Supplement: S1 Code — (GZ) [file pcbi.1004886.s005.gz › StagHuntExperiments/TheoriticalExperiments/Test.py]

#!/usr/bin/python

import Evaluation
from Params import Params


def main() :
	Params.prout = 1
	Evaluation.test()


if __name__ == "__main__" :
	main()
