# Supplementary material for: To Cooperate or Not to Cooperate: Why Behavioural Mechanisms Matter
Source: PLoS Comput Biol. 2016 May 5;12(5):e1004886. doi: 10.1371/journal.pcbi.1004886 (PMC4858277; doi:10.1371/journal.pcbi.1004886)
Supplement: S1 Code — (GZ) [file pcbi.1004886.s005.gz › StagHuntExperiments/RoboticExperiments/exp/StagHunt/StagHuntRobot.hpp]

#ifndef STAGHUNTROBOT_HPP_
#define STAGHUNTROBOT_HPP_

#include <modules/fastsim_multi/robot.hpp>
#include <modules/fastsim_multi/posture.hpp>

namespace sferes
{
	class StagHuntRobot : public fastsim::Robot
	{
		public :
			StagHuntRobot() : fastsim::Robot(), _sens_max(0) {}
			StagHuntRobot(float radius, const fastsim::Posture& pos, unsigned int color, unsigned int color_alt = 0) : fastsim::Robot(radius, pos, color, ((color_alt == 0)?-1:color_alt)), _sens_max(0) {}

			virtual ~StagHuntRobot() { }
						
			virtual std::vector<float> step_action() = 0;
			
			float sens_max() { return _sens_max; }
			void set_sens_max(float sens_max) { _sens_max = sens_max; }
		protected :
			float _sens_max;
	};
}

#endif
