# Supplementary material for: To Cooperate or Not to Cooperate: Why Behavioural Mechanisms Matter
Source: PLoS Comput Biol. 2016 May 5;12(5):e1004886. doi: 10.1371/journal.pcbi.1004886 (PMC4858277; doi:10.1371/journal.pcbi.1004886)
Supplement: S1 Code — (GZ) [file pcbi.1004886.s005.gz › StagHuntExperiments/RoboticExperiments/sferes/ctrl/arch_pid.hpp]

//| This file is a part of the sferes2 framework.
//| Copyright 2009, ISIR / Universite Pierre et Marie Curie (UPMC)
//| Main contributor(s): Jean-Baptiste Mouret, mouret@isir.fr
//|
//| This software is a computer program whose purpose is to facilitate
//| experiments in evolutionary computation and evolutionary robotics.
//| 
//| This software is governed by the CeCILL license under French law
//| and abiding by the rules of distribution of free software.  You
//| can use, modify and/ or redistribute the software under the terms
//| of the CeCILL license as circulated by CEA, CNRS and INRIA at the
//| following URL "http://www.cecill.info".
//| 
//| As a counterpart to the access to the source code and rights to
//| copy, modify and redistribute granted by the license, users are
//| provided only with a limited warranty and the software's author,
//| the holder of the economic rights, and the successive licensors
//| have only limited liability.
//|
//| In this respect, the user's attention is drawn to the risks
//| associated with loading, using, modifying and/or developing or
//| reproducing the software by the user in light of its specific
//| status of free software, that may mean that it is complicated to
//| manipulate, and that also therefore means that it is reserved for
//| developers and experienced professionals having in-depth computer
//| knowledge. Users are therefore encouraged to load and test the
//| software's suitability as regards their requirements in conditions
//| enabling the security of their systems and/or data to be ensured
//| and, more generally, to use and operate it in the same conditions
//| as regards security.
//|
//| The fact that you are presently reading this means that you have
//| had knowledge of the CeCILL license and that you accept its terms.


#ifndef ARCH_PID_HPP_
#define ARCH_PID_HPP_

#include <sferes/ctrl/arch.hpp>

namespace sferes
{
  namespace ctrl
  {
    // uses:
    // Params::simu::dt
    // Params::arch::i_max; : max integral (typica
    // Params::arch::d_max;
    SFERES_ARCH(ArchPid, Arch)
    {
    public:
      static const float dt = Params::simu::dt;
      ArchPid() : 
	SFERES_PARENT(ArchPid, Arch)(1, 1),
	_p(-1.0f), _i(-1.0f), _d(-1.0f),
	_prev_input(0.0f)
	{}
      void refresh() 
      {
	assert(_p != -1.0f);
	assert(_i != -1.0f);
	assert(_d != -1.0f);
	float input = this->input();

	float d = (input - _prev_input) / dt;;
	float i = input * dt;
	
	this->_outputs[0] = _p * input + _d * d + _i * i;

	_prev_input = input;
      }
      void set_pid(float p, float i, float d)
      { _p = p; _i = i; _d = d; }
    protected:
      float _p, _i, _d;
      float _prev_input;
    };
  }
}

#endif
