# Supplementary material for: To Cooperate or Not to Cooperate: Why Behavioural Mechanisms Matter
Source: PLoS Comput Biol. 2016 May 5;12(5):e1004886. doi: 10.1371/journal.pcbi.1004886 (PMC4858277; doi:10.1371/journal.pcbi.1004886)
Supplement: S1 Code — (GZ) [file pcbi.1004886.s005.gz › StagHuntExperiments/RoboticExperiments/modules/nn/nn.hpp]

//| This file is a part of the sferes2 framework.
//| Copyright 2009, ISIR / Universite Pierre et Marie Curie (UPMC)
//| Main contributor(s): Jean-Baptiste Mouret, mouret@isir.fr
//|
//| This software is a computer program whose purpose is to facilitate
//| experiments in evolutionary computation and evolutionary robotics.
//| 
//| This software is governed by the CeCILL license under French law
//| and abiding by the rules of distribution of free software.  You
//| can use, modify and/ or redistribute the software under the terms
//| of the CeCILL license as circulated by CEA, CNRS and INRIA at the
//| following URL "http://www.cecill.info".
//| 
//| As a counterpart to the access to the source code and rights to
//| copy, modify and redistribute granted by the license, users are
//| provided only with a limited warranty and the software's author,
//| the holder of the economic rights, and the successive licensors
//| have only limited liability.
//|
//| In this respect, the user's attention is drawn to the risks
//| associated with loading, using, modifying and/or developing or
//| reproducing the software by the user in light of its specific
//| status of free software, that may mean that it is complicated to
//| manipulate, and that also therefore means that it is reserved for
//| developers and experienced professionals having in-depth computer
//| knowledge. Users are therefore encouraged to load and test the
//| software's suitability as regards their requirements in conditions
//| enabling the security of their systems and/or data to be ensured
//| and, more generally, to use and operate it in the same conditions
//| as regards security.
//|
//| The fact that you are presently reading this means that you have
//| had knowledge of the CeCILL license and that you accept its terms.


#ifndef _NN_HPP_
#define _NN_HPP_

#include <iostream>
#include <fstream>
#include <utility>  
#include <algorithm>
#include <boost/graph/graph_traits.hpp>
#include <boost/graph/properties.hpp>

#include <boost/graph/adjacency_list.hpp>
#include <boost/graph/graphviz.hpp>
#include <boost/graph/iteration_macros.hpp>
#include <boost/foreach.hpp>
#include <boost/graph/breadth_first_search.hpp>
#include <boost/graph/reverse_graph.hpp>
#include <boost/tuple/tuple.hpp>
#include <boost/lexical_cast.hpp>
#include <boost/graph/graph_utility.hpp>

#include <cmath>
#include <valarray>

#include "pf.hpp"
#include "af.hpp"
#include "neuron.hpp"
#include "connection.hpp"

namespace nn
{
  // a useful boost functor
  template<typename V>
  class bfs_pred_visitor : public boost::default_bfs_visitor 
  {
  public:
    bfs_pred_visitor(std::set<V>& pred) : _pred(pred) {}
    template <typename Vertex, typename Graph >
    void discover_vertex(Vertex u, const Graph & g)
    {
      _pred.insert(u);
    }
  protected:
    std::set<V>& _pred;
  };


  // main class 
  // N : neuron type, C : connection type
  template<typename N, typename C>
  class NN
  {
  public:
    // types
    typedef boost::adjacency_list<boost::listS, boost::listS, 
				  boost::bidirectionalS, 
				  N, C> graph_t;
    typedef typename boost::graph_traits<graph_t>::vertex_iterator vertex_it_t;
    typedef typename boost::graph_traits<graph_t>::edge_iterator edge_it_t;
    typedef typename boost::graph_traits<graph_t>::out_edge_iterator out_edge_it_t;
    typedef typename boost::graph_traits<graph_t>::in_edge_iterator in_edge_it_t;
    typedef typename boost::graph_traits<graph_t>::edge_descriptor edge_desc_t;
    typedef typename boost::graph_traits<graph_t>::vertex_descriptor vertex_desc_t;
    typedef typename boost::graph_traits<graph_t>::adjacency_iterator adj_it_t;
    typedef typename std::vector<vertex_desc_t> vertex_list_t;
    typedef N neuron_t;
    typedef C conn_t;
    typedef typename N::io_t io_t;

    // constructor
    NN() : _neuron_counter(0)
    {}
    NN(const NN& o) { *this = o; }
    NN& operator=(const NN& o)
    {
      _g = o._g;
      _neuron_counter = o._neuron_counter;
      _inputs.clear();
      _outputs.clear();
      _inputs.resize(o.get_nb_inputs());
      _outputs.resize(o.get_nb_outputs());
      _init_io();
      return *this;
    }
    // init
    void init() { _init(); }
    // load/write
    void load(const std::string& fname) { _load_graph(fname); }
    void write(const std::string& fname) { _write_graph(fname); }
    void write(std::ostream& ofs) { _write_graph(ofs); }
    void dump(std::ostream& ofs) const
    {
      std::pair<vertex_it_t, vertex_it_t> vp;
      for (vp = boost::vertices(_g); vp.first != vp.second; ++vp.first)
	ofs<<_g[*vp.first]._id<<" "<<_g[*vp.first].get_next_output()<<" ";
      ofs<<std::endl;
    }

    // get the graph for graph algorithms
    const graph_t& get_graph() const { return _g; } 
    graph_t& get_graph() { return _g; } 

    // construction
    vertex_desc_t add_neuron(const std::string& label)
    { 
      vertex_desc_t v = add_vertex(_g);
      _g[v]._id = boost::lexical_cast<std::string>(_neuron_counter++); 
      _g[v]._label = label; 
      return v; 
    }
    vertex_desc_t add_neuron(const std::string& label, 
			     const std::vector<float>& pf_params, 
			     const std::vector<float>& af_params)
    { 
      vertex_desc_t v = add_neuron(label);
      _g[v].set_pfparams(pf_params);
      _g[v].set_afparams(af_params);
      return v; 
    }

    bool add_connection(const vertex_desc_t& u, 
			const vertex_desc_t& v, 
			typename N::weight_t weight)
    { 
      std::pair<edge_desc_t, bool> e = add_edge(u, v, _g); 
      if (e.second) 
	_g[e.first].set_weight(weight); 
      else
	_g[e.first].set_weight(weight + _g[e.first].get_weight());
      return e.second;
    }
    void set_nb_inputs(unsigned i) 
    {
      _inputs.resize(i);
      size_t k = 0;
      BOOST_FOREACH(vertex_desc_t& v, _inputs)
	{
	  v = add_vertex(_g);
	  this->_g[v].set_in(k++);
	}
    }
    void set_nb_outputs(unsigned i) 
    {
      _outputs.resize(i);
      size_t k = 0;
      BOOST_FOREACH(vertex_desc_t& v, _outputs)
	{
	  v = add_vertex(_g);
	  this->_g[v].set_out(k++);
	}
    }
    vertex_desc_t get_input(int i) const
    {
      assert((size_t)i < _inputs.size());
      assert(this->_g[_inputs[i]].get_in() != -1);
      return _inputs[i];
    }
    const std::vector<vertex_desc_t>& get_inputs() const { return _inputs; }
    const std::vector<vertex_desc_t>& get_outputs() const { return _outputs; }
    vertex_list_t get_neuron_list()
    {
      vertex_list_t neuron_list;
      std::pair<vertex_it_t, vertex_it_t> vp;
      for (vp = boost::vertices(_g); vp.first != vp.second; ++vp.first)
      {
        neuron_list.push_back(vertex_desc_t(*vp.first));
      }
      return neuron_list;
    }
 
    // warning : O(n)
    vertex_desc_t get_neuron(size_t i) const
    {
      i = std::min(num_vertices(_g) - 1, i);
      size_t k = 0;
      BGL_FORALL_VERTICES_T(v, _g, graph_t)
	if (k++ == i)
	  return v;
      assert(0);
      return (vertex_desc_t)(0x0);;
    }
    neuron_t& get_neuron_by_vertex(vertex_desc_t v)
    {
      return this->_g[v];
    }
    io_t get_neuron_output(size_t i) const
    {
      return _g[get_neuron(i)].get_current_output();
    }
    vertex_desc_t get_output(int i) const
    {
      assert((size_t) i < _outputs.size());
      assert(this->_g[_outputs[i]].get_out() != -1);
      return _outputs[i];
    }
    const N& get_output_neuron(int i) const
    {
      return _g[_outputs[i]];
    }
    bool is_output(const vertex_desc_t& v) const
    {
      return std::find(_outputs.begin(), _outputs.end(), v) != _outputs.end();
    }
    bool is_input(const vertex_desc_t& v) const
    {
      return std::find(_inputs.begin(), _inputs.end(), v) != _inputs.end();
    }

    // set all weights (useful to evolve the weights and not the structure)
    void set_weights(const std::vector<typename N::weight_t>& weights);
    void set_afparams(const std::vector<std::vector<float> >& p);
    void set_pfparams(const std::vector<std::vector<float> >& p);

    // step
    void step(const std::vector<io_t>& inputs) { _step(inputs); }

    // accessors
    const std::vector<io_t>& get_outf() const { return _outf; }
    io_t get_outf(unsigned i) const { return _outf[i]; }
    const std::vector<io_t>& outf() const { return get_outf(); }
    io_t outf(unsigned i) const { return get_outf(i); }
    unsigned get_nb_inputs() const { return _inputs.size(); }
    unsigned get_nb_outputs() const { return _outputs.size(); }
    unsigned get_nb_connections() const { return num_edges(_g); }
    unsigned get_nb_neurons() const { return num_vertices(_g); }

    // subnns
    void remove_subnn(const std::set<vertex_desc_t>& subnn)
    {
      BOOST_FOREACH(vertex_desc_t v, subnn)
	if (!is_input(v) && !is_output(v))
	  {
	    clear_vertex(v, _g);
	    remove_vertex(v, _g);
	  }
      _init_io();
    }
    template<typename NN>
    void add_subnn(const NN& nn, 
		   const std::vector<size_t>& inputs,
		   const std::vector<size_t>& outputs)
    {
      assert(inputs.size() == nn.get_nb_inputs());
      assert(outputs.size() == nn.get_nb_outputs());
      std::map<typename NN::vertex_desc_t, vertex_desc_t> rmap;
      const typename NN::graph_t& g_src = nn.get_graph();
      BGL_FORALL_VERTICES_T(v, g_src, typename NN::graph_t)
	if (g_src[v].get_in() == -1 && g_src[v].get_out() == -1)
	{
	  vertex_desc_t nv = add_vertex(_g);
	  _g[nv] = g_src[v];
	  _g[nv]._id = boost::lexical_cast<std::string>(_neuron_counter++); 
	  rmap[v] = nv;
	}

      std::vector<vertex_desc_t> vnodes;
      // hoping that the order did not change too much
      BGL_FORALL_VERTICES_T(v, _g, graph_t)
	vnodes.push_back(v);

      BGL_FORALL_EDGES_T(e, g_src, typename NN::graph_t)
	{
	  std::pair<edge_desc_t, bool> ne;
	  int in  = g_src[source(e, g_src)].get_in();
	  int out = g_src[target(e, g_src)].get_out();
	  assert(in == -1 || in < inputs.size());
	  assert(out == -1 || out < outputs.size());
	  if (in != -1 && out != -1)
	    {
	      int n_in = std::min(vnodes.size() - 1, inputs[in]);
	      int n_out = std::min(vnodes.size() - 1, outputs[out]);
	      ne = add_edge(vnodes[n_in], vnodes[n_out], _g);
	    }
	  else if (in != -1)
	    {
	      int n_in = std::min(vnodes.size() - 1, inputs[in]);
	      ne = add_edge(vnodes[n_in], rmap[target(e, g_src)], _g);
	    }
	  else if (out != -1)
	    {
	      int n_out = std::min(vnodes.size() - 1, outputs[out]);
	      ne = add_edge(rmap[source(e, g_src)], vnodes[n_out], _g);
	    }
	  else
	    {
	      assert(rmap.find(source(e, g_src)) != rmap.end());
	      assert(rmap.find(target(e, g_src)) != rmap.end());
	      ne = add_edge(rmap[source(e, g_src)], rmap[target(e, g_src)], _g);
	    }
	  _g[ne.first] = g_src[e];
	}
      
      _init_io();
    }

    // remove neurons that are not connected to both one input and
    // one output (this is NOT callled automatically in NN
    //
    // WARNING: if simplify_in is true, this can change the behavior
    // of neurons since neurons not connected to inputs but connected
    // to outputs can output a constant value
    //
    // principle : keep the neurons that are successors of inputs
    // and predecessors of outputs
    void simplify(bool simplify_in = false)
    {
      // we need sets and not lists withouh io
      std::set<vertex_desc_t> all_neurons;
      BGL_FORALL_VERTICES_T(v, this->_g, graph_t)
	if (!is_input(v) && !is_output(v))
	  all_neurons.insert(v);
      std::set<vertex_desc_t> out_preds, in_succs;
      
      // out
      BOOST_FOREACH(vertex_desc_t v, this->_outputs)	  
	{
	  std::set<vertex_desc_t> preds;
	  nn::bfs_pred_visitor<vertex_desc_t> vis(preds);
	  breadth_first_search(boost::make_reverse_graph(_g), 
			       v, color_map(get(&N::_color, _g)).visitor(vis));
	  out_preds.insert(preds.begin(), preds.end());
	}
      // in
      if (simplify_in)
	BOOST_FOREACH(vertex_desc_t v, this->_inputs)	  
	  {
	    std::set<vertex_desc_t> succs;
	    nn::bfs_pred_visitor<vertex_desc_t> vis(succs);
	    breadth_first_search(_g, 
				 v, color_map(get(&N::_color, _g)).visitor(vis));
	    in_succs.insert(succs.begin(), succs.end());
	  }
      else
	in_succs = all_neurons;
      // make the intersection of in_succ and out_preds
      std::set<vertex_desc_t> valid_neurons;
      std::set_intersection(in_succs.begin(), in_succs.end(),
			    out_preds.begin(), out_preds.end(),
			    std::insert_iterator<std::set<vertex_desc_t> >(valid_neurons, 
									   valid_neurons.begin()));
      // get the list of neurons that are NOT in valid_neurons
      std::set<vertex_desc_t> to_remove;
      std::set_difference(all_neurons.begin(), all_neurons.end(),
			  valid_neurons.begin(), valid_neurons.end(),
			  std::insert_iterator<std::set<vertex_desc_t> >(to_remove, 
									 to_remove.begin()));
      // remove these neurons
      BOOST_FOREACH(vertex_desc_t v, to_remove)
	{
	  clear_vertex(v, _g);
	  remove_vertex(v, _g);
	}
    }
  protected:
    // attributes
    graph_t _g;
    vertex_list_t _inputs;
    vertex_list_t _outputs;
    std::vector<io_t> _outf;
    int _neuron_counter;
  
    // methods
    void _activate(vertex_desc_t n)
    {
      using namespace boost;
      if (_g[n].get_fixed()) return;

      in_edge_it_t in, in_end; 
      unsigned i = 0;
      for (tie(in, in_end) = in_edges(n, _g); in != in_end; ++in, ++i)
	_g[n].set_input(i, _g[source(*in, _g)].get_current_output());
      _g[n].activate();
    }

    void _set_in(const std::vector<io_t>& inf)
    {
      assert(inf.size() == _inputs.size());
      if (inf.size()>0) {
	unsigned i = 0;
	for (typename vertex_list_t::const_iterator it = _inputs.begin(); 
	     it != _inputs.end(); ++it, ++i)
	  {
	    _g[*it].set_current_output(inf[i]);
	    _g[*it].set_next_output(inf[i]);
	  }      
      }
    }
    void _set_out()
    {
      unsigned i = 0;
      for (typename vertex_list_t::const_iterator it = _outputs.begin(); 
	   it != _outputs.end(); ++it, ++i)
	_outf[i] = _g[*it].get_current_output();
    }
    void _step(const std::vector<io_t>& inf)
    {
      // in
      _set_in(inf);

      // activate
      std::pair<vertex_it_t, vertex_it_t> vp;
      for (vp = boost::vertices(_g); vp.first != vp.second; ++vp.first)
	_activate(*vp.first);

      // step
      for (vp = boost::vertices(_g); vp.first != vp.second; ++vp.first)
	_g[*vp.first].step();

      // out
      _set_out();
    }
  

    void _init() 
    {
      _outf.clear();
      in_edge_it_t in, in_end; 
      std::pair<vertex_it_t, vertex_it_t> vp;
      for (vp = boost::vertices(_g); vp.first != vp.second; ++vp.first)
	{
	  vertex_desc_t n = *vp.first;
	  _g[n].set_in_degree(in_degree(n, _g));
	  unsigned i = 0;
	  for (tie(in, in_end) = in_edges(n, _g); in != in_end; ++in, ++i)
	    _g[n].set_weight(i, _g[*in].get_weight());
	}
      _outf.resize(_outputs.size());
      int i = 0;
      BOOST_FOREACH(vertex_desc_t v, _inputs)
	{
	  _g[v].set_fixed();
	  _g[v].set_current_output(N::zero());
	  _g[v]._id = std::string("i") + boost::lexical_cast<std::string>(i);
	  ++i;
	}
      i = 0;
      BOOST_FOREACH(vertex_desc_t v, _outputs) {
	_g[v]._id = std::string("o") + boost::lexical_cast<std::string>(i);
	++i;
      }
      // init to 0
      for (vp = boost::vertices(_g); vp.first != vp.second; ++vp.first)
	_g[*vp.first].init();
      _init_io();     

    }
    void _init_io()
    {
      BGL_FORALL_VERTICES_T(v, _g, graph_t)
	{
	  if (_g[v].get_in() != -1)
	    {
	      assert(_g[v].get_in() < (int)_inputs.size());
	      _inputs[_g[v].get_in()] = v;
	    }
	  if (_g[v].get_out() != -1)
	    {
	      assert(_g[v].get_out() < (int)_outputs.size());
	      _outputs[_g[v].get_out()] = v;
	    }	  
	}
    }
   
    // fully connect two vectors of neurons  (weight = 0)
    void _full_connect(const std::vector<vertex_desc_t> v1,
		       const std::vector<vertex_desc_t> v2)
    {
      BOOST_FOREACH(vertex_desc_t x, v1)
	BOOST_FOREACH(vertex_desc_t y, v2)
	this->add_connection(x, y, 0);
    }
    // 1 to 1 connection (weight = 0)
    void _connect(const std::vector<vertex_desc_t> v1,
		  const std::vector<vertex_desc_t> v2)
    {
      assert(v1.size() == v2.size());
      for (size_t i = 0; i < v1.size(); ++i)
	this->add_connection(v1[i], v2[i], 0);
    }

    // load from a dot file
    void _load_graph(const std::string& fname)
    {
      using namespace boost;
      std::ifstream ifs(fname.c_str());
      assert(ifs.good());

      dynamic_properties dp;
      dp.property("node_id", get(&N::_id, _g));
      dp.property("label", get(&N::_label, _g));
      dp.property("label", get(&C::_weight, _g));
      read_graphviz(ifs, _g, dp, "node_id");
      BGL_FORALL_EDGES_T(e, _g, graph_t)
	_g[e].read_weight_str();

    
      // fill i/os // -> bof ...
      std::pair<vertex_it_t, vertex_it_t> vp;
      int nb_o = 0, nb_i = 0;
      for (vp = vertices(_g); vp.first != vp.second; ++vp.first)
	{
	  if (_g[*vp.first]._id.size() == 0) 
	    continue;
	  char c = _g[*vp.first]._id[0];
	  if (c == 'o')
	    nb_o = std::max(atoi(_g[*vp.first]._id.c_str() + 1) + 1, nb_o);
	  else if (c == 'i')
	    nb_i = std::max(atoi(_g[*vp.first]._id.c_str() + 1) + 1, nb_i);
	}
      _outputs.resize(nb_o);
      _inputs.resize(nb_i);

      for (unsigned i = 0; i < _outputs.size(); ++i)
	_outputs[i] = 0x0;
      for (unsigned i = 0; i < _inputs.size(); ++i)
	_inputs[i] = 0x0;
      for (vp = vertices(_g); vp.first != vp.second; ++vp.first)
	{
	  if (_g[*vp.first]._id.size() == 0) 
	    continue;
	  char c = _g[*vp.first]._id[0];
	  if (c == 'o')
	    {
	      unsigned k = atoi(_g[*vp.first]._id.c_str() + 1);
	      assert(k < _outputs.size());
	      _outputs[k] = *vp.first;
	      _g[*vp.first].set_out(k);
	    }
	  else if (c == 'i')
	    {
	      unsigned k = atoi(_g[*vp.first]._id.c_str() + 1);
	      assert(k < _inputs.size());
	      _inputs[k] = *vp.first;
	      _g[*vp.first].set_in(k);
	    }
	}      

      _init();
    }

    void _write_graph(const std::string& fname)
    {
      std::ofstream ofs(fname.c_str());
      if (!ofs.good())
	{
	  std::cerr<<"error writing  :"<<fname<<std::endl;
	  return;
	}
      _write_graph(ofs);
    }
    void _write_graph(std::ostream& ofs)
    { 
      size_t k = 0;
      BGL_FORALL_VERTICES_T(v, this->_g, typename NN::graph_t)
	{
	  std::string l = this->_g[v]._label;
	  l += "[af=";
	  for (size_t i = 0; i < this->_g[v].get_afparams().size(); ++i)
	    l += boost::lexical_cast<std::string>(this->_g[v].get_afparams()[i]) + ",";
	  l += "]";
	  l += " [pf=";
	  for (size_t i = 0; i < this->_g[v].get_pfparams().size(); ++i)
	    l += boost::lexical_cast<std::string>(this->_g[v].get_pfparams()[i]) + ",";
	  l += "]";
	  this->_g[v]._label = l;
	  this->_g[v]._id = boost::lexical_cast<std::string>(k++);
	}
      for (unsigned i = 0; i < _inputs.size(); ++i)
	{
	  std::string s = std::string("i") + boost::lexical_cast<std::string>(i);
	  _g[_inputs[i]]._id = s;
	  _g[_inputs[i]]._label = s+" "+_g[_inputs[i]]._label; 
	}
      for (unsigned i = 0; i < _outputs.size(); ++i)
	{
	  std::string s = std::string("o") + boost::lexical_cast<std::string>(i);
	  _g[_outputs[i]]._id = s;
	  _g[_outputs[i]]._label = s+" "+_g[_outputs[i]]._label; 
	}

      BGL_FORALL_EDGES_T(e, _g, graph_t)
	_g[e].write_weight_str();
      boost::dynamic_properties dp;
      dp.property("node_id", get(&N::_id, _g));
      dp.property("label", get(&N::_label, _g));
      dp.property("label", get(&C::_weight_str, _g));

      boost::write_graphviz(ofs, _g, dp);
    }
  };

  template<typename N, typename C>
  void NN<N, C>::set_weights(const std::vector<typename N::weight_t>& w)
  {
    if (w.size() != num_edges(_g)) 
      std::cout<<"w.size()= "<<w.size()
	       <<"  numedges(g)="<<num_edges(_g)<<std::endl;
    assert(w.size() == num_edges(_g));
    unsigned i = 0;
    std::pair<edge_it_t, edge_it_t> vp;
    for (vp = boost::edges(_g); vp.first != vp.second; ++vp.first, ++i)
      _g[*vp.first].set_weight(w[i]);      
  }

  template<typename P, typename A>
  void NN<P,A>::set_afparams(const std::vector<std::vector<float> >& p)
  {
    if (!p.size()) 
      return;
    assert(p.size() == num_vertices(_g));
    unsigned i = 0;
    BGL_FORALL_VERTICES_T(v, this->_g, graph_t)
      _g[v].set_afparams(p[i++]);
  }

  template<typename P, typename A>
  void NN<P,A>::set_pfparams(const std::vector<std::vector<float> >& p)
  {
    if (!p.size()) 
      return;
    assert(p.size() == num_vertices(this->_g));
    unsigned i = 0;
    BGL_FORALL_VERTICES_T(v, this->_g, graph_t)
      _g[v].set_pfparams(p[i++]);
  }

}

#endif
