# Supplementary material for: To Cooperate or Not to Cooperate: Why Behavioural Mechanisms Matter
Source: PLoS Comput Biol. 2016 May 5;12(5):e1004886. doi: 10.1371/journal.pcbi.1004886 (PMC4858277; doi:10.1371/journal.pcbi.1004886)
Supplement: S1 Code — (GZ) [file pcbi.1004886.s005.gz › StagHuntExperiments/RoboticExperiments/doc/boost-build.jam]

# Copyright (C) 2002-2003 David Abrahams.
# Copyright (C) 2002-2003 Vladimir Prus.
# Copyright (C) 2003,2007 Rene Rivera.
# Use, modification and distribution are subject to the
# Boost Software License, Version 1.0. (See accompanying file
# LICENSE_1_0.txt or copy at http://www.boost.org/LICENSE_1_0.txt)

#   This is the initial file loaded by Boost Jam when run from any Boost library
# folder. It allows us to choose which Boost Build installation to use for
# building Boost libraries. Unless explicitly selected using a command-line
# option, the version included with the Boost library distribution is used (as
# opposed to any other Boost Build version installed on the user's sytem).

BOOST_ROOT = $(.boost-build-file:D) ;
BOOST_BUILD = [ MATCH --boost-build=(.*) : $(ARGV) ] ;
BOOST_BUILD ?= tools/build/v2 ;
boost-build $(BOOST_BUILD) ;
