# Supplementary material for: To Cooperate or Not to Cooperate: Why Behavioural Mechanisms Matter
Source: PLoS Comput Biol. 2016 May 5;12(5):e1004886. doi: 10.1371/journal.pcbi.1004886 (PMC4858277; doi:10.1371/journal.pcbi.1004886)
Supplement: S1 Code — (GZ) [file pcbi.1004886.s005.gz › StagHuntExperiments/RoboticExperiments/modules/fastsim_multi2/laser.cpp.bck]

/*
** laser.cc
** Login : <mandor@ithaqua>
** Started on  Wed Jun  3 00:41:29 2009 mandor
** $Id$
** 
** Copyright (C) 2009 mandor
** This program is free software; you can redistribute it and/or modify
** it under the terms of the GNU General Public License as published by
** the Free Software Foundation; either version 2 of the License, or
** (at your option) any later version.
** 
** This program is distributed in the hope that it will be useful,
** but WITHOUT ANY WARRANTY; without even the implied warranty of
** MERCHANTABILITY or FITNESS FOR A PARTICULAR PURPOSE.  See the
** GNU General Public License for more details.
** 
** You should have received a copy of the GNU General Public License
** along with this program; if not, write to the Free Software
** Foundation, Inc., 59 Temple Place, Suite 330, Boston, MA 02111-1307 USA
*/

#include <iostream>
#include "laser.hpp"

namespace fastsim
{
  float Laser :: update(const Posture& pos,
			const boost::shared_ptr<Map>& m)
  {
    Map::Return_check_t ret = m->check_inter_angle(pos.x(), pos.y(), normalize_angle(_angle + pos.theta()), _range);

    if(ret.pixel == -1)
        _dist = -1;
    else
        _dist = ret.dist; 

    return _dist;
  }  
}
