# Supplementary material for: To Cooperate or Not to Cooperate: Why Behavioural Mechanisms Matter
Source: PLoS Comput Biol. 2016 May 5;12(5):e1004886. doi: 10.1371/journal.pcbi.1004886 (PMC4858277; doi:10.1371/journal.pcbi.1004886)
Supplement: S1 Code — (GZ) [file pcbi.1004886.s005.gz › StagHuntExperiments/RoboticExperiments/exp/StagHunt/Prey.hpp]

#ifndef PREY_HPP_
#define PREY_HPP_

#include <boost/assign/list_of.hpp>
#include <modules/fastsim_multi/posture.hpp>
#include <modules/fastsim_multi/simu_fastsim_multi.hpp>

#include "defparams.hpp"
#include "StagHuntRobot.hpp"

namespace sferes
{
	class Prey : public StagHuntRobot
	{
		public :
			Prey() : StagHuntRobot(), _blocked(false) {}
			Prey(float radius, const fastsim::Posture& pos, int color, unsigned int color_alt = 0) : StagHuntRobot(radius, pos, color, color_alt), _blocked(false), _nb_blocked(0), _stamina_lost_coop(1), _pred_on_it(false) 
			{ }

			virtual ~Prey()	{	}

			std::vector<float> step_action()
			{
				std::vector<float> ret(2);
				ret[0] = -1.0f;
				ret[1] = -1.0f;

				if(_blocked)
					lose_stamina();
					
				return ret;
			}
			
			bool is_blocked() { return _blocked; }
			bool is_dead() { return (_stamina <= 0); }
			
			virtual void blocked_by_hunters(int nb_hunters) = 0;
			virtual float feast() = 0;
			virtual void lose_stamina() = 0;
		
      void set_pred_on_it(bool pred_on_it)
      {
				_pred_on_it = false;
      }

			bool is_pred_on_it() { return _pred_on_it; }

			enum type_prey
			{
				HARE,
				SMALL_STAG,
				BIG_STAG
			};
			
			type_prey get_type() { return _type_prey; }

			int get_nb_blocked() { return _nb_blocked; }
			
		protected :
			bool _blocked;
			int _nb_blocked;
			float _stamina;
			float _stamina_lost_coop;
			type_prey _type_prey;
			
			bool _pred_on_it;
	};
}

#endif
