# Supplementary material for: To Cooperate or Not to Cooperate: Why Behavioural Mechanisms Matter
Source: PLoS Comput Biol. 2016 May 5;12(5):e1004886. doi: 10.1371/journal.pcbi.1004886 (PMC4858277; doi:10.1371/journal.pcbi.1004886)
Supplement: S1 Code — (GZ) [file pcbi.1004886.s005.gz › StagHuntExperiments/RoboticExperiments/sferes/ea/eps_moea.hpp]

//| This file is a part of the sferes2 framework.
//| Copyright 2009, ISIR / Universite Pierre et Marie Curie (UPMC)
//| Main contributor(s): Jean-Baptiste Mouret, mouret@isir.fr
//|
//| This software is a computer program whose purpose is to facilitate
//| experiments in evolutionary computation and evolutionary robotics.
//| 
//| This software is governed by the CeCILL license under French law
//| and abiding by the rules of distribution of free software.  You
//| can use, modify and/ or redistribute the software under the terms
//| of the CeCILL license as circulated by CEA, CNRS and INRIA at the
//| following URL "http://www.cecill.info".
//| 
//| As a counterpart to the access to the source code and rights to
//| copy, modify and redistribute granted by the license, users are
//| provided only with a limited warranty and the software's author,
//| the holder of the economic rights, and the successive licensors
//| have only limited liability.
//|
//| In this respect, the user's attention is drawn to the risks
//| associated with loading, using, modifying and/or developing or
//| reproducing the software by the user in light of its specific
//| status of free software, that may mean that it is complicated to
//| manipulate, and that also therefore means that it is reserved for
//| developers and experienced professionals having in-depth computer
//| knowledge. Users are therefore encouraged to load and test the
//| software's suitability as regards their requirements in conditions
//| enabling the security of their systems and/or data to be ensured
//| and, more generally, to use and operate it in the same conditions
//| as regards security.
//|
//| The fact that you are presently reading this means that you have
//| had knowledge of the CeCILL license and that you accept its terms.


#ifndef EPSMOEA_HPP_
#define EPSMOEA_HPP_

#include <algorithm>
#include <limits>

#include <boost/foreach.hpp>

#include <sferes/stc.hpp>
#include <sferes/parallel.hpp>
#include <sferes/ea/ea.hpp>
#include <sferes/fit/fitness.hpp>
#include <sferes/ea/common.hpp>
namespace sferes
{
  namespace ea
  {
    // param : eps (array)
    // param : min_fit (array)
    // param : grain
    SFERES_EA(EpsMOEA, Ea)
    {
    public:
      void random_pop()
      {
	parallel::init();
	this->_pop.resize(Params::pop::size);
	parallel::p_for(parallel::range_t(0, this->_pop.size()), 
			random<Phen>(this->_pop));
	this->_eval.eval(this->_pop, 0, this->_pop.size());

	// create archive	
	add_to_archive(this->_pop.front());
	for (typename pop_t :: const_iterator it = this->_pop.begin(); 
	     it != this->_pop.end(); ++it)
	  archive_acceptance(*it);
	sync_archive();
      }
      
      void epoch()
      {
	std::vector<indiv_t> indivs;
	
	for (size_t i = 0; i < Params::pop::grain; ++i)
	  {
	    indiv_t i1 = pop_selection();
	    indiv_t i2 = archive_selection();
	    indiv_t c1, c2;
	    i1->cross(i2, c1, c2);
	    indivs.push_back(c1);
	    indivs.push_back(c2);
	  }
	parallel::p_for(parallel::range_t(0, indivs.size()), 
			mutate<Phen>(indivs));

	this->_eval.eval(indivs, 0, indivs.size());

	BOOST_FOREACH(indiv_t i, indivs)
	  if (pop_acceptance(i))
	    archive_acceptance(i);
	sync_archive();
      }
      const std::vector<boost::shared_ptr<Phen> >& pareto_front() const { return _pareto_front; }
    protected:
      typedef boost::shared_ptr<Phen> indiv_t;
      typedef std::vector<indiv_t> pop_t;
      typedef std::pair<indiv_t, std::vector<float> > elite_t;
      typedef std::list<elite_t> archive_t;
      typedef std::vector<std::vector<float> > id_t;
      
      // elite
      archive_t pop_e;
      
      // identification vectors
      id_t id_b;
      
      pop_t _pareto_front;

      // keep pareto_front & elite synchronized (for stat reporting)
      void sync_archive()
      {
	_pareto_front.clear();
	BOOST_FOREACH(elite_t& i, pop_e)
	  _pareto_front.push_back(i.first);
      }
      
      /// return a random + tournament individual in P
      indiv_t pop_selection()
      {
	
	indiv_t i1 = this->_pop[misc::rand(this->_pop.size())];
	indiv_t i2 = this->_pop[misc::rand(this->_pop.size())];
	
	int flag = check_dominance(i1, i2);
	switch (flag)
	  {
	  case 1: // a dom b
	    return i1;
	  case -1:
	    return i2;
	  case 0:
	    if (misc::flip_coin())
	      return i1;
	    else
	      return i2;
	  }
	assert(0);
	return indiv_t();
      }

      ///  return a random individual in E
      indiv_t archive_selection()
      {
	return misc::rand_in_list(pop_e)->first;
	
      }

      /// try to insert the offspring in population
      /// return true if accepted
      bool pop_acceptance(indiv_t ind)
      {
	dbg::out(dbg::info, "epsmoea")<<"pop_acceptance :"<<indiv_str(ind)<<std::endl;
	int flag = 0;
	std::vector<int> array;
	int i = 0;

	for (typename pop_t :: const_iterator it = this->_pop.begin(); 
	     it != this->_pop.end(); ++it)
	  {
	    flag = check_dominance(ind, *it);
	    switch (flag)
	      {
	      case 1:
		array.push_back(i);
		break;
	      case -1:
		dbg::out(dbg::info, "epsmoea")<<"pop_acceptance -> rejected"<<std::endl;
		return false;
	      case 0:
		break;
	      default:
		assert(0);
	      }
	    ++i;
	  }
	
	int k;
	if (array.size())
	  k = array[misc::rand(array.size())];
	else
	  k = misc::rand(this->_pop.size());
	dbg::out(dbg::info, "epsmoea")<<"pop_acceptance, removing :"
				      <<indiv_str(this->_pop[k])
				      <<"  array.size()="<<array.size()<<std::endl;
	this->_pop[k] = ind;
	dbg::out(dbg::info, "epsmoea")<<"pop_acceptance -> accepted (k="<<k<<")"<<std::endl;
	return true;
      }

      ///  try to insert the offspring in pop_e
      /// return true if accepted
      bool archive_acceptance(indiv_t indiv)
      {
	dbg::out(dbg::info, "epsmoea")<<"archive_acceptance :"<<indiv_str(indiv)<<std::endl;
	elite_t ind = make_identification_vector(indiv);
	typename archive_t :: iterator it = pop_e.begin();  
	bool same_box = false;
	do
	  {
	    assert(it != pop_e.end());
	    int flag = check_box_dominance(ind, *it);
	    switch (flag)
	      {
	      case 1:
		// if ind eps-dominates *it, we delete *it
		it = pop_e.erase(it);
		break;
	      case 2:
		// *it eps-dominates ind, we stop the procedure
		dbg::out(dbg::info, "epsmoea")<<"archive_acceptance -> rejected"<<std::endl;
		return false;
	      case 3:
		// both are non-dominated and are in different boxes, we
		// continue
		++it; 
		break;
	      case 4:
		// both are non-dominated and are in same hyper-box
		same_box = true;
		break;
	      default:
		assert(0);
	      }
	  }
	while(!same_box && it != pop_e.end());
   
	//=> the offspring (indiv) is eps-non-dominated
	// if it isn't in any filled box, we add it to the archive
	if (!same_box)
	  {
	    add_to_archive(indiv);
	    return true;
	  }
	assert(it != pop_e.end());
	// else, they are in the same box and we do a dominance check
	int flag = check_dominance(ind.first, it->first);
	float d1, d2;
	switch (flag)
	  {
	  case 1:
	    pop_e.erase(it);
	    add_to_archive(indiv);
	    return true;
	  case -1:
	    return false;
	  case 0:
	    //both are non-dominated, we select the closest to the B
	    //vector
	    //  /!\ -> loss of a archived individual !
	    d1 = dist_to_id(ind);
	    d2 = dist_to_id(*it);
	    if (d1 <= d2)
	      {
		pop_e.erase(it);
		add_to_archive(indiv);
		return true;
	      }
	    else
	      return false;
	  default:
	    assert(0);
	  }
	assert(0);
	return false;
      }
      
      /// check dominance using the identification vector
      /// returns the following:
      ///	* 1 if a dominates b
      ///	* 2 if b dominates a
      ///	* 3 if a and b are non-dominated and a!=b (identification arrays unequal)
      ///	* 4 if a and b are non-dominated and a=b
      int check_box_dominance(const elite_t &a, const elite_t &b) const
      {
	int flag1 = 0, flag2 = 0;
    
	for (unsigned i = 0; i < Params::pop::eps_size(); ++i)
	  if (a.second[i] > b.second[i])
	    flag1 = 1;
	  else if (b.second[i] > a.second[i])
	    flag2 = 1;
    
	// a dominates b
	if (flag1 && !flag2)
	  return 1;
	// b dominates a
	if (!flag1 && flag2)
	  return 2;
	// a and b are non-dominated and a!=b (identification arrays unequal)
	if (flag1 && flag2)
	  return 3;
	// a and b are non-dominated and a=b
	assert(!flag1 && !flag2);
	return 4;
      }
    
      /// standard dominance
      /// * 1 if a dominates b
      /// * -1 if b dominates a
      /// * 0 if both a and b are non-dominated
      int check_dominance(const indiv_t a, const indiv_t b) const
      {
	assert(a->fit().objs().size() == b->fit().objs().size());
	assert(a->fit().objs().size());
	size_t nb_objs = a->fit().objs().size();
	int flag1 = 0, flag2 = 0;
	for (size_t i = 0; i < nb_objs; ++i)
	  if (a->fit().obj(i) > b->fit().obj(i))
	    flag1 = 1;
	  else if (a->fit().obj(i) < b->fit().obj(i))
	    flag2 = 1;

	if (flag1 && !flag2)
	  return 1;

	if (!flag1 && flag2)
	  return -1;

	return 0;
      }
        
      /// compute an identification vector and return it
      elite_t make_identification_vector(indiv_t indiv) const
      {
	elite_t e;
	e.first = indiv;
	e.second.resize(Params::pop::eps_size());
	dbg::out(dbg::info, "epsmoea")<<"eps_size="<<Params::pop::eps_size()
				      <<" fitsize:"<<indiv->fit().objs().size()
				      <<std::endl;
	assert(e.second.size() == indiv->fit().objs().size());
	for (size_t i = 0; i < Params::pop::eps_size(); ++i)
	  e.second[i] = 
	    ceil((indiv->fit().obj(i) - Params::pop::min_fit(i)) / Params::pop::eps(i));
	return e;
      }
    
      /// compute a squared euclidean distance between a's fitness and
      /// a's identification vector 
      float dist_to_id(const elite_t& a) const
      {
	float res = 0;
	assert(a.first->fit().objs().size() == a.second.size());
	for (unsigned i = 0; i < a.first->fit().objs().size(); ++i)
	  res += powf(a.first->fit().obj(i) - a.second[i], 2.0);	
	return res;
      }

      /// make the identification vector and add to the archive / elite
      /// list
      void add_to_archive(indiv_t indiv)
      {
	dbg::out(dbg::info, "epsmoea")<<"add_to_archive :"<<indiv_str(indiv)<<std::endl;
	pop_e.push_back(make_identification_vector(indiv));
      }

      /// debug function
      std::string indiv_str(indiv_t indiv)
      {
	std::string s = "";
	for (size_t i = 0; i < indiv->fit().objs().size(); ++i)
	  s += boost::lexical_cast<std::string>(indiv->fit().obj(i)) + " ";
	return s;
      }
      
    };
  }
}
#endif
   
