# Supplementary material for: To Cooperate or Not to Cooperate: Why Behavioural Mechanisms Matter
Source: PLoS Comput Biol. 2016 May 5;12(5):e1004886. doi: 10.1371/journal.pcbi.1004886 (PMC4858277; doi:10.1371/journal.pcbi.1004886)
Supplement: S1 Code — (GZ) [file pcbi.1004886.s005.gz › StagHuntExperiments/RoboticExperiments/scripts/skill.rb]

#| This file is a part of the sferes2 framework.
#| Copyright 2009, ISIR / Universite Pierre et Marie Curie (UPMC)
#| Main contributor(s): Jean-Baptiste Mouret, mouret@isir.fr
#|
#| This software is a computer program whose purpose is to facilitate
#| experiments in evolutionary computation and evolutionary robotics.
#| 
#| This software is governed by the CeCILL license under French law
#| and abiding by the rules of distribution of free software.  You
#| can use, modify and/ or redistribute the software under the terms
#| of the CeCILL license as circulated by CEA, CNRS and INRIA at the
#| following URL "http://www.cecill.info".
#| 
#| As a counterpart to the access to the source code and rights to
#| copy, modify and redistribute granted by the license, users are
#| provided only with a limited warranty and the software's author,
#| the holder of the economic rights, and the successive licensors
#| have only limited liability.
#|
#| In this respect, the user's attention is drawn to the risks
#| associated with loading, using, modifying and/or developing or
#| reproducing the software by the user in light of its specific
#| status of free software, that may mean that it is complicated to
#| manipulate, and that also therefore means that it is reserved for
#| developers and experienced professionals having in-depth computer
#| knowledge. Users are therefore encouraged to load and test the
#| software's suitability as regards their requirements in conditions
#| enabling the security of their systems and/or data to be ensured
#| and, more generally, to use and operate it in the same conditions
#| as regards security.
#|
#| The fact that you are presently reading this means that you have
#| had knowledge of the CeCILL license and that you accept its terms.


#!/usr/bin/ruby
require "rexml/document"
require "yaml"

conf = YAML::load(File.open(ARGV[0]))
ml = conf["machines"]

print "kill exp #{conf["command"]}, sure ?"
sure = STDIN.getc

bin = conf["command"].split("/")
conf["machines"].each { |m|
  print m + "=>\n"
  str = "ssh -o CheckHostIP=false -f #{m} \"ps x -o pid -o cmd|grep -i #{bin[bin.length - 1]}|grep -v grep|sed 's/^ //g'|cut -d ' ' -f 1| xargs kill -9\" "
  print str + "\n"
  system(str)
}
