# Supplementary material for: To Cooperate or Not to Cooperate: Why Behavioural Mechanisms Matter
Source: PLoS Comput Biol. 2016 May 5;12(5):e1004886. doi: 10.1371/journal.pcbi.1004886 (PMC4858277; doi:10.1371/journal.pcbi.1004886)
Supplement: S1 Code — (GZ) [file pcbi.1004886.s005.gz › StagHuntExperiments/RoboticExperiments/sferes/stat/stat.hpp]

//| This file is a part of the sferes2 framework.
//| Copyright 2009, ISIR / Universite Pierre et Marie Curie (UPMC)
//| Main contributor(s): Jean-Baptiste Mouret, mouret@isir.fr
//|
//| This software is a computer program whose purpose is to facilitate
//| experiments in evolutionary computation and evolutionary robotics.
//| 
//| This software is governed by the CeCILL license under French law
//| and abiding by the rules of distribution of free software.  You
//| can use, modify and/ or redistribute the software under the terms
//| of the CeCILL license as circulated by CEA, CNRS and INRIA at the
//| following URL "http://www.cecill.info".
//| 
//| As a counterpart to the access to the source code and rights to
//| copy, modify and redistribute granted by the license, users are
//| provided only with a limited warranty and the software's author,
//| the holder of the economic rights, and the successive licensors
//| have only limited liability.
//|
//| In this respect, the user's attention is drawn to the risks
//| associated with loading, using, modifying and/or developing or
//| reproducing the software by the user in light of its specific
//| status of free software, that may mean that it is complicated to
//| manipulate, and that also therefore means that it is reserved for
//| developers and experienced professionals having in-depth computer
//| knowledge. Users are therefore encouraged to load and test the
//| software's suitability as regards their requirements in conditions
//| enabling the security of their systems and/or data to be ensured
//| and, more generally, to use and operate it in the same conditions
//| as regards security.
//|
//| The fact that you are presently reading this means that you have
//| had knowledge of the CeCILL license and that you accept its terms.


#ifndef _STAT_HPP_
#define _STAT_HPP_

#include <fstream>
#include <string>
#include <boost/shared_ptr.hpp>
#include <sferes/stc.hpp>

namespace sferes
{
  namespace stat
  {   
    template<typename Phen, typename Params, typename Exact = stc::Itself>
    class Stat
    {
    public:
      template<typename E>
      void refresh(const E& ea)
      {
	assert(!ea.pop().empty());
	stc::exact(this)->refresh(ea); 
      }
      void show(std::ostream& os, size_t k)
      {}
      template<class Archive>
      void serialize(Archive & ar, const unsigned int version)
      {}
    protected:
      boost::shared_ptr<std::ofstream> _log_file;
      template<typename E>
      void _create_log_file(const E& ea, const std::string& name)
      {
	if (!_log_file && ea.dump_enabled())
	  {
	    std::string log = ea.res_dir() + "/" + name;
	    _log_file = boost::shared_ptr<std::ofstream>(new std::ofstream(log.c_str()));
	  }
      }
    };

  }
}

#define SFERES_STAT(Class, Parent)					\
  template <typename Phen, typename Params, typename Exact = stc::Itself> \
  class Class : public Parent<Phen, Params, typename stc::FindExact<Class<Phen, Params, Exact>, Exact>::ret>

#define SFERES_STAT_PARENT(Class, Parent)				\
  Parent<Phen, Params,  typename stc::FindExact<Class<Phen, Params, Exact>, Exact>::ret>


#endif
