# Supplementary material for: To Cooperate or Not to Cooperate: Why Behavioural Mechanisms Matter
Source: PLoS Comput Biol. 2016 May 5;12(5):e1004886. doi: 10.1371/journal.pcbi.1004886 (PMC4858277; doi:10.1371/journal.pcbi.1004886)
Supplement: S1 Code — (GZ) [file pcbi.1004886.s005.gz › StagHuntExperiments/TheoriticalExperiments/README]

To reproduce the experiments, proceed as follows: 
	1) You just need to launch "launchRuns.py":
		- python ./launchRuns.py

	2) This will create two output directories:
		-> ./HARE_HUNTERS will contain the results for the experiments with an initial hare hunters population.
		-> ./RANDOM will contain the results for the experiments with an initial random population.

If you have ANY question, please contact: arthur.bernard@isir.upmc.fr
