# Supplementary material for: To Cooperate or Not to Cooperate: Why Behavioural Mechanisms Matter
Source: PLoS Comput Biol. 2016 May 5;12(5):e1004886. doi: 10.1371/journal.pcbi.1004886 (PMC4858277; doi:10.1371/journal.pcbi.1004886)
Supplement: S1 Code — (GZ) [file pcbi.1004886.s005.gz › StagHuntExperiments/RoboticExperiments/sferes/misc/range.hpp]

//| This file is a part of the sferes2 framework.
//| Copyright 2009, ISIR / Universite Pierre et Marie Curie (UPMC)
//| Main contributor(s): Jean-Baptiste Mouret, mouret@isir.fr
//|
//| This software is a computer program whose purpose is to facilitate
//| experiments in evolutionary computation and evolutionary robotics.
//| 
//| This software is governed by the CeCILL license under French law
//| and abiding by the rules of distribution of free software.  You
//| can use, modify and/ or redistribute the software under the terms
//| of the CeCILL license as circulated by CEA, CNRS and INRIA at the
//| following URL "http://www.cecill.info".
//| 
//| As a counterpart to the access to the source code and rights to
//| copy, modify and redistribute granted by the license, users are
//| provided only with a limited warranty and the software's author,
//| the holder of the economic rights, and the successive licensors
//| have only limited liability.
//|
//| In this respect, the user's attention is drawn to the risks
//| associated with loading, using, modifying and/or developing or
//| reproducing the software by the user in light of its specific
//| status of free software, that may mean that it is complicated to
//| manipulate, and that also therefore means that it is reserved for
//| developers and experienced professionals having in-depth computer
//| knowledge. Users are therefore encouraged to load and test the
//| software's suitability as regards their requirements in conditions
//| enabling the security of their systems and/or data to be ensured
//| and, more generally, to use and operate it in the same conditions
//| as regards security.
//|
//| The fact that you are presently reading this means that you have
//| had knowledge of the CeCILL license and that you accept its terms.


#ifndef RANGE_HPP_
#define RANGE_HPP_
#include <iostream>

namespace sferes
{
  namespace misc
  {
    template<typename T1, typename T2, typename T3>
    T1 put_in_range(T1 x, T2 min_, T3 max_)
    {
      assert(max_ >= min_);
      if (x < min_)
	return min_;
      else if (x > max_)
	return max_;
      else
	return x;
    }
    
    // scale a [0;1] value into to [min, max]
    template<typename T1, typename T2, typename T3>
    T1 scale(T1 x, T2 min_, T3 max_)
    {
      assert(x >= 0);
      assert(x <=  1);
      assert(max_ > min_);
      return x * (max_ - min_) + min_;
    }
    // scale a [min, max] value to [0, 1]
    template<typename T1, typename T2, typename T3>
    T1 unscale(T1 x, T2 min_, T3 max_)
    {
      x = std::max((T1)x, (T1)min_);
      x = std::min((T1)x, (T1)max_);
      return (x - min_) / (max_ - min_);
    }


  }
}

#endif
