# Supplementary material for: To Cooperate or Not to Cooperate: Why Behavioural Mechanisms Matter
Source: PLoS Comput Biol. 2016 May 5;12(5):e1004886. doi: 10.1371/journal.pcbi.1004886 (PMC4858277; doi:10.1371/journal.pcbi.1004886)
Supplement: S1 Code — (GZ) [file pcbi.1004886.s005.gz › StagHuntExperiments/RoboticExperiments/doc/old/org/sferes.bib]

@Book{deb_2001,
author =	 {Deb, K.},
title = 	 {Multi-Objective Optimization Using Evolutionary Algorithms},
publisher = 	 {John Wiley and Sons},
year = 	 {2001}
}

@Book{dejong_2002,
  author = 	 {K. A. {de Jong}},
  title = 	 {Evolutionary Computation },
  publisher = 	 {The MIT Press},
  year = 	 {2002}
}
